# Supplementary material for: Integrative Analysis Revealing Human Adipose-Specific Genes and Consolidating Obesity Loci
Source: Sci Rep. 2019 Feb 28;9:3087. doi: 10.1038/s41598-019-39582-8 (PMC6395763; doi:10.1038/s41598-019-39582-8)
Supplement: Supplementary file 2 — Supplementary Table 1 [file 41598_2019_39582_MOESM2_ESM.xlsx]

## Sheet: Unreported
Subcutaneous adipose-specific/enhanced genes which are functionally unreported in adipose tissue
Median	ID	Gene name	Relative median value **	Within less than median 5-fold (Ratio to subcutaneous; more than 0.20)
All 5 folds*	ENSG00000126545.9	CSN1S1	89.0737	None
	ENSG00000135917.9	SLC19A3	38.9191	None
	ENSG00000172901.15	LVRN (AQPEP)	26.8527	None
5 folds, except 1	ENSG00000151365.2	THRSP	32.0952	Liver (0.94)
	ENSG00000186458.4	DEFB132	32.8514	Prostate (0.73)
	ENSG00000161649.8	CD300LG	38.8857	Testis (0.26)
5 folds, except 2	ENSG00000185960.8	SHOX	37.8557	Skin - Sun Exposed (Lower leg) (0.24), Artery - Tibial (0.23)
	ENSG00000056998.14	GYG2	18.2339	Brain - Spinal cord (cervical c-1) (0.40), Brain - Substantia nigra (0.20)
	ENSG00000133937.3	GSC	15.5054	Thyroid (0.55), Nerve-Tibial (0.39)
	ENSG00000262179.2	RP1-302G2.5 (MYMX)	21.6317	Stomach (0.23), Pancreas (0.22)
* All pairwise comparisons of median values from subcutaneous adipose tissue with other tissues resulted in more than 5 fold.
** Subcutaneous median / average of medians from other tissues
Omental adipose-specific/enhanced genes which are functionally unreported in adipose tissue
Median	ID	Gene name	Relative median value	Within less than median 5-fold (Ratio to omental)
All 5 folds	ENSG00000135917.9	SLC19A3	30.3766	None
5 folds, except 1	ENSG00000186458.4	DEFB132	36.4079	Prostate (0.66)
	ENSG00000161649.8	CD300LG	36.2727	Testis (0.28)
	ENSG00000105509.6	HAS1	26.3068	Ovary (0.41)
	ENSG00000102854.10	MSLN	26.5904	Lung (0.99), Minor Salivary Gland (0.28)
5 folds, except 2	ENSG00000126545.9	CSN1S1	21.5859	Brain - Anterior cingulate cortex (BA24) (0.64), Testis (0.49)
	ENSG00000205362.6	MT1A	21.2862	Liver (0.23), Artery - Coronary (0.23)
	ENSG00000243566.2	UPK3B	21.2131	Lung (0.69), Esophagus - Mucosa (0.55)
	ENSG00000165810.12	BTNL9	17.5091	Lung (0.53), Spleen (0.25)
	ENSG00000056998.14	GYG2	15.2213	Brain - Spinal cord (cervical c-1) (0.48), Brain - Substantia nigra (0.24)
				`

## Sheet: Subcutaneous
Subcutaneous adipose-specific/enhanced genes
Median	ID	Gene name	Type	Function in adipose
All 5 folds*	ENSG00000174697.4	LEP	protein_coding
	ENSG00000181092.5	ADIPOQ	protein_coding
	ENSG00000187288.6	CIDEC	protein_coding
	ENSG00000166819.7	PLIN1	protein_coding
	ENSG00000170323.4	FABP4	protein_coding
	ENSG00000133317.10	LGALS12	protein_coding
	ENSG00000126545.9	CSN1S1	protein_coding	Upreported
	ENSG00000184811.3	TUSC5 (TRARG1)	protein_coding
	ENSG00000176194.13	CIDEA	protein_coding
	ENSG00000000005.5	TNMD	protein_coding
	ENSG00000079435.5	LIPE	protein_coding
	ENSG00000167676.3	PLIN4	protein_coding
	ENSG00000135917.9	SLC19A3	protein_coding	Unreported
	ENSG00000172901.15	LVRN (AQPEP)	protein_coding	Unreported
	ENSG00000212206.1	SNORA69	snRNA
5 folds, except 1	ENSG00000132170.15	PPARG	protein_coding
	ENSG00000135218.13	CD36	protein_coding
	ENSG00000151365.2	THRSP	protein_coding	Unreported
	ENSG00000186458.4	DEFB132	protein_coding	Unreported
	ENSG00000162444.11	RBP7	protein_coding
	ENSG00000161649.8	CD300LG	protein_coding	Unreported
	ENSG00000226482.1	ADIPOQ-AS1	protein_coding
	ENSG00000248869.1	RP11-138I17.1	lincRNA
	ENSG00000254366.2	RP11-38H17.1	lincRNA
	ENSG00000253434.1	RP11-1101K5.1	lincRNA
	ENSG00000234840.1	RP11-399D6.2	lincRNA
	ENSG00000224549.1	RP11-370B11.3	lincRNA
	ENSG00000271239.1	RP11-238F2.1	lincRNA
	ENSG00000230787.1	PSAT1P3	processed_pseudogene
5 folds, except 2	ENSG00000119927.9	GPAM	protein_coding
	ENSG00000167772.7	ANGPTL4	protein_coding
	ENSG00000185960.8	SHOX	protein_coding	Unreported
	ENSG00000056998.14	GYG2	protein_coding	Unreported
	ENSG00000167588.8	GPD1	protein_coding
	ENSG00000133937.3	GSC	protein_coding	Unreported
	ENSG00000262179.2	RP1-302G2.5 (MYMX)	protein_coding	Unreported
	ENSG00000250620.1	RP11-91J3.3	lincRNA
	ENSG00000255243.1	CTD-2507G9.1	lincRNA
	ENSG00000261472.1	RP11-467I17.1	lincRNA
	ENSG00000270212.1	CTD-2540B15.12	lincRNA
	ENSG00000270513.1	RP11-116B13.1	processed_pseudogene
	ENSG00000229436.1	AC073850.6	processed_pseudogene
	ENSG00000181997.8	AQP7P2	unprocessed_pseudogene
	ENSG00000223001.1	RNU2-61P	snRNA
	ENSG00000227591.1	RP1-28O10.1	antisense_RNA
* All pairwise comparisons of median values from subcutaneous adipose tissue with other tissues resulted in more than 5 fold.

## Sheet: Omental
Omental adipose-specific/enhanced genes
Median	ID	Gene name	Type	Function in adipose
All 5 folds*	ENSG00000181092.5	ADIPOQ	protein_coding
	ENSG00000174697.4	LEP	protein_coding
	ENSG00000170323.4	FABP4	protein_coding
	ENSG00000187288.6	CIDEC	protein_coding
	ENSG00000166819.7	PLIN1	protein_coding
	ENSG00000176194.13	CIDEA	protein_coding
	ENSG00000184811.3	TUSC5 (TRARG1)	protein_coding
	ENSG00000133317.10	LGALS12	protein_coding
	ENSG00000179914.4	ITLN1 (Omentin)	protein_coding
	ENSG00000161905.8	ALOX15	protein_coding
	ENSG00000135917.9	SLC19A3	protein_coding	Upreported
	ENSG00000212206.1	SNORA69	snRNA
5 folds, except 1	ENSG00000132170.15	PPARG	protein_coding
	ENSG00000135218.13	CD36	protein_coding
	ENSG00000163661.3	PTX3	protein_coding
	ENSG00000136244.7	IL6	protein_coding
	ENSG00000105509.6	HAS1	protein_coding	Upreported
	ENSG00000186458.4	DEFB132	protein_coding	Upreported
	ENSG00000162444.11	RBP7	protein_coding
	ENSG00000161649.8	CD300LG	protein_coding	Upreported
	ENSG00000248300.1	RP11-74M11.2	lincRNA
	ENSG00000250411.1	RP11-257I8.2	lincRNA
	ENSG00000253434.1	RP11-1101K5.1	lincRNA
	ENSG00000228522.2	RP11-236F9.2	unprocessed_pseudogene
	ENSG00000181997.8	AQP7P2	unprocessed_pseudogene
	ENSG00000271774.1	RP4-678D15.1	antisense_RNA
5 folds, except 2	ENSG00000119927.9	GPAM	protein_coding
	ENSG00000205362.6	MT1A	protein_coding	Upreported
	ENSG00000126545.9	CSN1S1	protein_coding	Upreported
	ENSG00000056998.14	GYG2	protein_coding	Upreported
	ENSG00000167588.8	GPD1	protein_coding
	ENSG00000079435.5	LIPE	protein_coding
	ENSG00000243566.2	UPK3B	protein_coding	Upreported
	ENSG00000102854.10	MSLN	protein_coding	Upreported
	ENSG00000184557.3	SOCS3	protein_coding
	ENSG00000165810.12	BTNL9	protein_coding	Upreported
	ENSG00000000005.5	TNMD	protein_coding
	ENSG00000236961.1	RP1-261G23.5	lincRNA
	ENSG00000257219.1	RP11-54A9.1	lincRNA
	ENSG00000270513.1	RP11-116B13.1	processed_pseudogene
	ENSG00000229436.1	AC073850.6	processed_pseudogene
	ENSG00000176115.8	AQP7P4	unprocessed_pseudogene
	ENSG00000186466.4	AQP7P1	unprocessed_pseudogene
* All pairwise comparisons of median values from omental adipose tissue with other tissues resulted in more than 5 fold.

## Sheet: Tissue_sample
Tissue sample
Tissue symbol	Original body site	Original sample number	Sample number after filtering
			(RIN ≥ 6.0)
A	Adipose - Subcutaneous	442	402
A2	Adipose - Visceral (Omentum)	355	324
B	Adrenal Gland	190	178
C	Artery - Aorta	299	271
D	Artery - Coronary	173	158
E	Artery - Tibial	441	422
F	Brain - Amygdala	100	88
G	Brain - Anterior cingulate cortex (BA24)	121	110
H	Brain - Caudate (basal ganglia)	160	155
I	Brain - Cerebellar Hemisphere	136	131
J	Brain - Cerebellum	173	164
K	Brain - Cortex	158	140
L	Brain - Frontal Cortex (BA9)	129	121
M	Brain - Hippocampus	123	111
N	Brain - Hypothalamus	121	115
O	Brain - Nucleus accumbens (basal ganglia)	147	133
P	Brain - Putamen (basal ganglia)	124	117
Q	Brain - Spinal cord (cervical c-1)	91	90
R	Brain - Substantia nigra	88	75
S	Colon - Sigmoid	233	191
T	Colon - Transverse	274	243
U	Esophagus - Gastroesophageal Junction	244	221
V	Esophagus - Mucosa	407	391
W	Esophagus - Muscularis	370	338
X2	Heart - Atrial Appendage	297	280
Y	Heart - Left Ventricle	303	271
Z	Kidney - Cortex	45	35
AA	Liver	175	154
AB	Lung	427	397
AC	Minor Salivary Gland	97	97
AD	Muscle - Skeletal	564	560
AE	Nerve - Tibial	414	371
AF	Ovary	133	129
AG	Pancreas	248	233
AH	Pituitary	183	169
AI	Prostate	152	131
AJ	Skin - Not Sun Exposed (Suprapubic)	387	368
AK	Skin - Sun Exposed (Lower leg)	473	453
AL	Small Intestine - Terminal Ileum	137	130
AM	Spleen	162	147
AN	Stomach	262	239
AO	Testis	259	229
AP	Thyroid	446	407
AQ	Uterus	111	99
AR	Vagina	115	107
AS	Whole Blood	407	403
