# Supplementary material for: Integrative Analysis Revealing Human Adipose-Specific Genes and Consolidating Obesity Loci
Source: Sci Rep. 2019 Feb 28;9:3087. doi: 10.1038/s41598-019-39582-8 (PMC6395763; doi:10.1038/s41598-019-39582-8)
Supplement: Supplementary file 3 — Supplementary Table 2 [file 41598_2019_39582_MOESM3_ESM.xlsx]

## Sheet: Adipose-specific genes & GWAS
Adipose-Specific/enhanced genes associated with four categories of GWAS phenotypes
Gene symbol	Region	Specifically expressed tissue	Category	Associated disease/trait from GWAS database	SNP	P-value	PUBMEDID	FIRST AUTHOR	DATE	JOURNAL	LINK	STUDY
ITLN1	1q23.3	Omental fat	Inflammation	Inflammatory bowel disease	rs4656958	7e-09	23128233	Jostins L	2012-11-01	Nature	www.ncbi.nlm.nih.gov/pubmed/23128233	Host-microbe interactions have shaped the genetic architecture of inflammatory bowel disease.
ITLN1	1q23.3	Omental fat	Inflammation	Crohn's disease	rs2274910	1e-09	18587394	Barrett JC	2008-06-29	Nat Genet	www.ncbi.nlm.nih.gov/pubmed/18587394	Genome-wide association defines more than 30 distinct susceptibility loci for Crohn's disease.
ITLN1	1q23.3	Omental fat	Inflammation	Crohn's disease	rs4656958	5e-07	26192919	Liu JZ	2015-07-20	Nat Genet	www.ncbi.nlm.nih.gov/pubmed/26192919	Association analyses identify 38 susceptibility loci for inflammatory bowel disease and highlight shared genetic risk across populations.
ITLN1	1q23.3	Omental fat	Inflammation	Inflammatory bowel disease	rs2297559	2e-11	26192919	Liu JZ	2015-07-20	Nat Genet	www.ncbi.nlm.nih.gov/pubmed/26192919	Association analyses identify 38 susceptibility loci for inflammatory bowel disease and highlight shared genetic risk across populations.
ITLN1	1q23.3	Omental fat	Inflammation	Inflammatory bowel disease	rs4656958	2e-08	28067908	de Lange KM	2017-01-09	Nat Genet	www.ncbi.nlm.nih.gov/pubmed/28067908	Genome-wide association study implicates immune activation of multiple integrin genes in inflammatory bowel disease.
ITLN1	1q23.3	Omental fat	Inflammation	Crohn's disease	rs4656958	6e-07	28067908	de Lange KM	2017-01-09	Nat Genet	www.ncbi.nlm.nih.gov/pubmed/28067908	Genome-wide association study implicates immune activation of multiple integrin genes in inflammatory bowel disease.
SLC19A3	2q36.3	Both	Obesity	Obesity-related traits	rs11691652	8e-06	23251661	Comuzzie AG	2012-12-04	PLoS One	www.ncbi.nlm.nih.gov/pubmed/23251661	Novel genetic loci identified for the pathophysiology of childhood obesity in the Hispanic population.
PPARG	3p25.2	Both	Blood Lipids	Cholesterol, total	rs1699337	9e-12	25961943	Surakka I	2015-05-11	Nat Genet	www.ncbi.nlm.nih.gov/pubmed/25961943	The impact of low-frequency and rare variants on lipid levels.
PPARG	3p25.2	Both	Blood Lipids	LDL cholesterol	rs2920503	3e-10	25961943	Surakka I	2015-05-11	Nat Genet	www.ncbi.nlm.nih.gov/pubmed/25961943	The impact of low-frequency and rare variants on lipid levels.
PPARG	3p25.2	Both	Blood Lipids	HDL cholesterol levels	rs12633551	4e-08	28334899	Spracklen CN	2017-02-21	Hum Mol Genet	www.ncbi.nlm.nih.gov/pubmed/28334899	Association analyses of East Asian individuals and trans-ancestry analyses with European individuals reveal new loci associated with cholesterol and triglyceride levels.
PPARG	3p25.2	Both	Inflammation	Eosinophil percentage of white cells	rs7615916	2e-16	27863252	Astle WJ	2016-11-17	Cell	www.ncbi.nlm.nih.gov/pubmed/27863252	The Allelic Landscape of Human Blood Cell Trait Variation and Links to Common Complex Disease.
PPARG	3p25.2	Both	Inflammation	Eosinophil percentage of granulocytes	rs2960422	5e-16	27863252	Astle WJ	2016-11-17	Cell	www.ncbi.nlm.nih.gov/pubmed/27863252	The Allelic Landscape of Human Blood Cell Trait Variation and Links to Common Complex Disease.
PPARG	3p25.2	Both	Inflammation	Eosinophil counts	rs2960422	1e-18	27863252	Astle WJ	2016-11-17	Cell	www.ncbi.nlm.nih.gov/pubmed/27863252	The Allelic Landscape of Human Blood Cell Trait Variation and Links to Common Complex Disease.
PPARG	3p25.2	Both	Inflammation	Neutrophil percentage of granulocytes	rs2960422	2e-13	27863252	Astle WJ	2016-11-17	Cell	www.ncbi.nlm.nih.gov/pubmed/27863252	The Allelic Landscape of Human Blood Cell Trait Variation and Links to Common Complex Disease.
PPARG	3p25.2	Both	Obesity	Waist-to-hip ratio adjusted for body mass index	rs17819328	5e-14	25673412	Shungin D	2015-02-12	Nature	www.ncbi.nlm.nih.gov/pubmed/25673412	New genetic loci link adipose and insulin biology to body fat distribution.
PPARG	3p25.2	Both	Obesity	Waist-to-hip ratio adjusted for body mass index	rs17819328	2e-09	25673412	Shungin D	2015-02-12	Nature	www.ncbi.nlm.nih.gov/pubmed/25673412	New genetic loci link adipose and insulin biology to body fat distribution.
PPARG	3p25.2	Both	Obesity	Waist-to-hip ratio adjusted for body mass index	rs17819328	4e-14	25673412	Shungin D	2015-02-12	Nature	www.ncbi.nlm.nih.gov/pubmed/25673412	New genetic loci link adipose and insulin biology to body fat distribution.
PPARG	3p25.2	Both	Obesity	Waist-to-hip ratio adjusted for body mass index	rs17819328	6e-10	25673412	Shungin D	2015-02-12	Nature	www.ncbi.nlm.nih.gov/pubmed/25673412	New genetic loci link adipose and insulin biology to body fat distribution.
PPARG	3p25.2	Both	Obesity	Body mass index	rs11709077	2e-07	25673413	Locke AE	2015-02-12	Nature	www.ncbi.nlm.nih.gov/pubmed/25673413	Genetic studies of body mass index yield new insights for obesity biology.
PPARG	3p25.2	Both	Obesity	Body mass index	rs11709077	1e-07	25673413	Locke AE	2015-02-12	Nature	www.ncbi.nlm.nih.gov/pubmed/25673413	Genetic studies of body mass index yield new insights for obesity biology.
PPARG	3p25.2	Both	Obesity	Waist-to-hip ratio adjusted for BMI (joint analysis for main effect and physical activity interaction)	rs17819328	6e-06	28448500	Graff M	2017-04-27	PLoS Genet	www.ncbi.nlm.nih.gov/pubmed/28448500	Genome-wide physical activity interactions in adiposity - A meta-analysis of 200,452 adults.
PPARG	3p25.2	Both	Obesity	Waist-to-hip ratio adjusted for BMI (joint analysis for main effect and physical activity interaction)	rs17819328	6e-07	28448500	Graff M	2017-04-27	PLoS Genet	www.ncbi.nlm.nih.gov/pubmed/28448500	Genome-wide physical activity interactions in adiposity - A meta-analysis of 200,452 adults.
PPARG	3p25.2	Both	Obesity	Waist-to-hip ratio adjusted for BMI (adjusted for smoking behaviour)	rs17819328	9e-10	28443625	Justice AE	2017-04-26	Nat Commun	www.ncbi.nlm.nih.gov/pubmed/28443625	Genome-wide meta-analysis of 241,258 adults accounting for smoking behaviour identifies novel loci for obesity traits.
PPARG	3p25.2	Both	Obesity	Waist-to-hip ratio adjusted for BMI (adjusted for smoking behaviour)	rs17819328	6e-07	28443625	Justice AE	2017-04-26	Nat Commun	www.ncbi.nlm.nih.gov/pubmed/28443625	Genome-wide meta-analysis of 241,258 adults accounting for smoking behaviour identifies novel loci for obesity traits.
PPARG	3p25.2	Both	Obesity	Waist-to-hip ratio adjusted for BMI in non-smokers	rs17819328	2e-06	28443625	Justice AE	2017-04-26	Nat Commun	www.ncbi.nlm.nih.gov/pubmed/28443625	Genome-wide meta-analysis of 241,258 adults accounting for smoking behaviour identifies novel loci for obesity traits.
PPARG	3p25.2	Both	Obesity	Waist-to-hip ratio adjusted for BMI (joint analysis main effects and smoking interaction)	rs17819328	6e-06	28443625	Justice AE	2017-04-26	Nat Commun	www.ncbi.nlm.nih.gov/pubmed/28443625	Genome-wide meta-analysis of 241,258 adults accounting for smoking behaviour identifies novel loci for obesity traits.
PPARG	3p25.2	Both	Obesity	Waist-to-hip ratio adjusted for body mass index	rs17819328	4e-07	28448500	Graff M	2017-04-27	PLoS Genet	www.ncbi.nlm.nih.gov/pubmed/28448500	Genome-wide physical activity interactions in adiposity - A meta-analysis of 200,452 adults.
PPARG	3p25.2	Both	Obesity	Waist-to-hip ratio adjusted for BMI in active individuals	rs17819328	4e-07	28448500	Graff M	2017-04-27	PLoS Genet	www.ncbi.nlm.nih.gov/pubmed/28448500	Genome-wide physical activity interactions in adiposity - A meta-analysis of 200,452 adults.
PPARG	3p25.2	Both	Obesity	Waist-to-hip ratio adjusted for BMI in active individuals	rs17819328	7e-06	28448500	Graff M	2017-04-27	PLoS Genet	www.ncbi.nlm.nih.gov/pubmed/28448500	Genome-wide physical activity interactions in adiposity - A meta-analysis of 200,452 adults.
PPARG	3p25.2	Both	Obesity	Hip circumference adjusted for BMI	rs17819328	9e-10	25673412	Shungin D	2015-02-12	Nature	www.ncbi.nlm.nih.gov/pubmed/25673412	New genetic loci link adipose and insulin biology to body fat distribution.
PPARG	3p25.2	Both	Obesity	Hip circumference adjusted for BMI	rs17819328	2e-10	25673412	Shungin D	2015-02-12	Nature	www.ncbi.nlm.nih.gov/pubmed/25673412	New genetic loci link adipose and insulin biology to body fat distribution.
PPARG	3p25.2	Both	Obesity	Waist-to-hip ratio adjusted for BMI in active individuals	rs17819328	4e-07	28448500	Graff M	2017-04-27	PLoS Genet	www.ncbi.nlm.nih.gov/pubmed/28448500	Genome-wide physical activity interactions in adiposity - A meta-analysis of 200,452 adults.
PPARG	3p25.2	Both	Obesity	Waist-to-hip ratio adjusted for body mass index	rs17819328	4e-08	28448500	Graff M	2017-04-27	PLoS Genet	www.ncbi.nlm.nih.gov/pubmed/28448500	Genome-wide physical activity interactions in adiposity - A meta-analysis of 200,452 adults.
PPARG	3p25.2	Both	Obesity	Waist-hip ratio	rs17819328	2e-12	25673412	Shungin D	2015-02-12	Nature	www.ncbi.nlm.nih.gov/pubmed/25673412	New genetic loci link adipose and insulin biology to body fat distribution.
PPARG	3p25.2	Both	Obesity	Waist-hip ratio	rs17819328	2e-06	25673412	Shungin D	2015-02-12	Nature	www.ncbi.nlm.nih.gov/pubmed/25673412	New genetic loci link adipose and insulin biology to body fat distribution.
PPARG	3p25.2	Both	Obesity	Body mass index	rs1899951	6e-09	28892062	Akiyama M	2017-09-11	Nat Genet	www.ncbi.nlm.nih.gov/pubmed/28892062	Genome-wide association study identifies 112 new loci for body mass index in the Japanese population.
PPARG	3p25.2	Both	Type 2 diabetes	Type 2 diabetes	rs1801282	2e-06	17463246	Saxena R	2007-04-26	Science	www.ncbi.nlm.nih.gov/pubmed/17463246	Genome-wide association analysis identifies loci for type 2 diabetes and triglyceride levels.
PPARG	3p25.2	Both	Type 2 diabetes	Type 2 diabetes	rs17036101	2e-07	18372903	Zeggini E	2008-03-30	Nat Genet	www.ncbi.nlm.nih.gov/pubmed/18372903	Meta-analysis of genome-wide association data and large-scale replication identifies additional susceptibility loci for type 2 diabetes.
PPARG	3p25.2	Both	Type 2 diabetes	Type 2 diabetes	rs1801282	2e-06	17463249	Zeggini E	2007-04-26	Science	www.ncbi.nlm.nih.gov/pubmed/17463249	Replication of genome-wide association signals in UK samples reveals risk loci for type 2 diabetes.
PPARG	3p25.2	Both	Type 2 diabetes	Type 2 diabetes	rs1801282	2e-06	17463248	Scott LJ	2007-04-26	Science	www.ncbi.nlm.nih.gov/pubmed/17463248	A genome-wide association study of type 2 diabetes in Finns detects multiple susceptibility variants.
PPARG	3p25.2	Both	Type 2 diabetes	Type 2 diabetes	rs13081389	2e-07	20581827	Voight BF	2010-06-27	Nat Genet	www.ncbi.nlm.nih.gov/pubmed/20581827	Twelve type 2 diabetes susceptibility loci identified through large-scale association analysis.
PPARG	3p25.2	Both	Type 2 diabetes	Type 2 diabetes	rs1801282	6e-10	24509480	Mahajan A	2014-02-09	Nat Genet	www.ncbi.nlm.nih.gov/pubmed/24509480	Genome-wide trans-ancestry meta-analysis provides insight into the genetic architecture of type 2 diabetes susceptibility.
PPARG	3p25.2	Both	Type 2 diabetes	Type 2 diabetes	rs1801282	2e-19	28869590	Zhao W	2017-09-04	Nat Genet	www.ncbi.nlm.nih.gov/pubmed/28869590	Identification of new susceptibility loci for type 2 diabetes and shared etiological pathways with coronary heart disease.
PPARG	3p25.2	Both	Type 2 diabetes	Type 2 diabetes	rs1801282	2e-14	28869590	Zhao W	2017-09-04	Nat Genet	www.ncbi.nlm.nih.gov/pubmed/28869590	Identification of new susceptibility loci for type 2 diabetes and shared etiological pathways with coronary heart disease.
PPARG	3p25.2	Both	Type 2 diabetes	Type 2 diabetes	rs71304101	4e-16	29358691	Bonas-Guarch S	2018-01-22	Nat Commun	www.ncbi.nlm.nih.gov/pubmed/29358691	Re-analysis of public genetic data reveals a rare X-chromosomal variant associated with type 2 diabetes.
PPARG	3p25.2	Both	Type 2 diabetes	Type 2 diabetes	rs1801282	1e-12	22885922	Morris AP	2012-09-01	Nat Genet	www.ncbi.nlm.nih.gov/pubmed/22885922	Large-scale association analysis provides insights into the genetic architecture and pathophysiology of type 2 diabetes.
PPARG	3p25.2	Both	Type 2 diabetes	Type 2 diabetes	rs11709077	2e-07	22885922	Morris AP	2012-09-01	Nat Genet	www.ncbi.nlm.nih.gov/pubmed/22885922	Large-scale association analysis provides insights into the genetic architecture and pathophysiology of type 2 diabetes.
PPARG	3p25.2	Both	Type 2 diabetes	Type 2 diabetes	rs11709077	1e-08	22885922	Morris AP	2012-09-01	Nat Genet	www.ncbi.nlm.nih.gov/pubmed/22885922	Large-scale association analysis provides insights into the genetic architecture and pathophysiology of type 2 diabetes.
LVRN	5q23.1	Subcutaneous fat	Blood Lipids	Very long-chain saturated fatty acid levels (fatty acid 20:0)	rs12516208	4e-06	25378659	Lemaitre RN	2014-11-06	J Lipid Res	www.ncbi.nlm.nih.gov/pubmed/25378659	Genetic loci associated with circulating levels of very long-chain saturated fatty acids.
IL6	7p15.3	Omental fat	Inflammation	Sum eosinophil basophil counts	rs36229146	6e-17	27863252	Astle WJ	2016-11-17	Cell	www.ncbi.nlm.nih.gov/pubmed/27863252	The Allelic Landscape of Human Blood Cell Trait Variation and Links to Common Complex Disease.
IL6	7p15.3	Omental fat	Inflammation	Eosinophil percentage of granulocytes	rs36229146	4e-10	27863252	Astle WJ	2016-11-17	Cell	www.ncbi.nlm.nih.gov/pubmed/27863252	The Allelic Landscape of Human Blood Cell Trait Variation and Links to Common Complex Disease.
IL6	7p15.3	Omental fat	Inflammation	Eosinophil percentage of white cells	rs36229146	9e-13	27863252	Astle WJ	2016-11-17	Cell	www.ncbi.nlm.nih.gov/pubmed/27863252	The Allelic Landscape of Human Blood Cell Trait Variation and Links to Common Complex Disease.
IL6	7p15.3	Omental fat	Inflammation	Eosinophil counts	rs36229146	9e-18	27863252	Astle WJ	2016-11-17	Cell	www.ncbi.nlm.nih.gov/pubmed/27863252	The Allelic Landscape of Human Blood Cell Trait Variation and Links to Common Complex Disease.
IL6	7p15.3	Omental fat	Inflammation	Neutrophil percentage of granulocytes	rs36229146	6e-09	27863252	Astle WJ	2016-11-17	Cell	www.ncbi.nlm.nih.gov/pubmed/27863252	The Allelic Landscape of Human Blood Cell Trait Variation and Links to Common Complex Disease.
UPK3B	7q11.23	Omental fat	Obesity	Body mass index	rs2430307	7e-09	28448500	Graff M	2017-04-27	PLoS Genet	www.ncbi.nlm.nih.gov/pubmed/28448500	Genome-wide physical activity interactions in adiposity - A meta-analysis of 200,452 adults.
UPK3B	7q11.23	Omental fat	Obesity	Body mass index	rs2430307	5e-06	28448500	Graff M	2017-04-27	PLoS Genet	www.ncbi.nlm.nih.gov/pubmed/28448500	Genome-wide physical activity interactions in adiposity - A meta-analysis of 200,452 adults.
UPK3B	7q11.23	Omental fat	Obesity	Body mass index in physically active individuals	rs2430307	5e-06	28448500	Graff M	2017-04-27	PLoS Genet	www.ncbi.nlm.nih.gov/pubmed/28448500	Genome-wide physical activity interactions in adiposity - A meta-analysis of 200,452 adults.
UPK3B	7q11.23	Omental fat	Obesity	Body mass index in physically inactive individuals	rs2245368	6e-06	28448500	Graff M	2017-04-27	PLoS Genet	www.ncbi.nlm.nih.gov/pubmed/28448500	Genome-wide physical activity interactions in adiposity - A meta-analysis of 200,452 adults.
UPK3B	7q11.23	Omental fat	Obesity	Body mass index (joint analysis main effects and physical activity interaction)	rs2430307	2e-06	28448500	Graff M	2017-04-27	PLoS Genet	www.ncbi.nlm.nih.gov/pubmed/28448500	Genome-wide physical activity interactions in adiposity - A meta-analysis of 200,452 adults.
UPK3B	7q11.23	Omental fat	Obesity	Body mass index (joint analysis main effects and physical activity interaction)	rs2245368	5e-09	28448500	Graff M	2017-04-27	PLoS Genet	www.ncbi.nlm.nih.gov/pubmed/28448500	Genome-wide physical activity interactions in adiposity - A meta-analysis of 200,452 adults.
CD36	7q21.11	Both	Blood Lipids	HDL cholesterol	rs2366858	6e-10	23726366	Coram MA	2013-05-29	Am J Hum Genet	www.ncbi.nlm.nih.gov/pubmed/23726366	Genome-wide characterization of shared and distinct genetic components that influence blood lipid levels in ethnically diverse human populations.
LEP	7q32.1	Both	Type 2 diabetes	Type 2 diabetes	rs791595	3e-13	23945395	Hara K	2013-08-14	Hum Mol Genet	www.ncbi.nlm.nih.gov/pubmed/23945395	Genome-wide association study identifies three novel loci for type 2 diabetes.
LEP	7q32.1	Both	Type 2 diabetes	Type 2 diabetes	rs4731420	8e-08	26818947	Imamura M	2016-01-28	Nat Commun	www.ncbi.nlm.nih.gov/pubmed/26818947	Genome-wide association studies in the Japanese population identify seven novel loci for type 2 diabetes.
FABP4	8q21.13	Both	Obesity	Visceral fat	rs16909318	7e-07	22589738	Fox CS	2012-05-10	PLoS Genet	www.ncbi.nlm.nih.gov/pubmed/22589738	Genome-wide association for abdominal subcutaneous and visceral adipose reveals a novel locus for visceral fat in women.
GPAM	10q25.2	Both	Blood Lipids	HDL cholesterol	rs77147124	7e-09	25961943	Surakka I	2015-05-11	Nat Genet	www.ncbi.nlm.nih.gov/pubmed/25961943	The impact of low-frequency and rare variants on lipid levels.
GPAM	10q25.2	Both	Blood Lipids	Cholesterol, total	rs2297991	8e-10	25961943	Surakka I	2015-05-11	Nat Genet	www.ncbi.nlm.nih.gov/pubmed/25961943	The impact of low-frequency and rare variants on lipid levels.
GPAM	10q25.2	Both	Blood Lipids	LDL cholesterol	rs1129555	5e-07	25961943	Surakka I	2015-05-11	Nat Genet	www.ncbi.nlm.nih.gov/pubmed/25961943	The impact of low-frequency and rare variants on lipid levels.
GPAM	10q25.2	Both	Blood Lipids	LDL cholesterol	rs2255141	2e-09	20686565	Teslovich TM	2010-08-05	Nature	www.ncbi.nlm.nih.gov/pubmed/20686565	Biological, clinical and population relevance of 95 loci for blood lipids.
GPAM	10q25.2	Both	Blood Lipids	Cholesterol, total	rs2255141	2e-10	20686565	Teslovich TM	2010-08-05	Nature	www.ncbi.nlm.nih.gov/pubmed/20686565	Biological, clinical and population relevance of 95 loci for blood lipids.
GPAM	10q25.2	Both	Blood Lipids	LDL cholesterol	rs2255141	1e-13	24097068	Willer CJ	2013-10-06	Nat Genet	www.ncbi.nlm.nih.gov/pubmed/24097068	Discovery and refinement of loci associated with lipid levels.
GPAM	10q25.2	Both	Blood Lipids	Cholesterol, total	rs2255141	7e-16	24097068	Willer CJ	2013-10-06	Nat Genet	www.ncbi.nlm.nih.gov/pubmed/24097068	Discovery and refinement of loci associated with lipid levels.
GPAM	10q25.2	Both	Blood Lipids	LDL cholesterol levels	rs1129555	1e-15	28334899	Spracklen CN	2017-02-21	Hum Mol Genet	www.ncbi.nlm.nih.gov/pubmed/28334899	Association analyses of East Asian individuals and trans-ancestry analyses with European individuals reveal new loci associated with cholesterol and triglyceride levels.
GPAM	10q25.2	Both	Blood Lipids	Total cholesterol levels	rs1129555	2e-18	28334899	Spracklen CN	2017-02-21	Hum Mol Genet	www.ncbi.nlm.nih.gov/pubmed/28334899	Association analyses of East Asian individuals and trans-ancestry analyses with European individuals reveal new loci associated with cholesterol and triglyceride levels.
ALOX15	17p13.2	Omental fat	Inflammation	Sum eosinophil basophil counts	rs34210653	2e-39	27863252	Astle WJ	2016-11-17	Cell	www.ncbi.nlm.nih.gov/pubmed/27863252	The Allelic Landscape of Human Blood Cell Trait Variation and Links to Common Complex Disease.
ALOX15	17p13.2	Omental fat	Inflammation	Sum eosinophil basophil counts	rs113604586	4e-09	27863252	Astle WJ	2016-11-17	Cell	www.ncbi.nlm.nih.gov/pubmed/27863252	The Allelic Landscape of Human Blood Cell Trait Variation and Links to Common Complex Disease.
ALOX15	17p13.2	Omental fat	Inflammation	Eosinophil percentage of granulocytes	rs34210653	3e-36	27863252	Astle WJ	2016-11-17	Cell	www.ncbi.nlm.nih.gov/pubmed/27863252	The Allelic Landscape of Human Blood Cell Trait Variation and Links to Common Complex Disease.
ALOX15	17p13.2	Omental fat	Inflammation	Eosinophil percentage of white cells	rs34210653	6e-40	27863252	Astle WJ	2016-11-17	Cell	www.ncbi.nlm.nih.gov/pubmed/27863252	The Allelic Landscape of Human Blood Cell Trait Variation and Links to Common Complex Disease.
ALOX15	17p13.2	Omental fat	Inflammation	Eosinophil counts	rs34210653	2e-42	27863252	Astle WJ	2016-11-17	Cell	www.ncbi.nlm.nih.gov/pubmed/27863252	The Allelic Landscape of Human Blood Cell Trait Variation and Links to Common Complex Disease.
ALOX15	17p13.2	Omental fat	Inflammation	Eosinophil counts	rs113604586	2e-10	27863252	Astle WJ	2016-11-17	Cell	www.ncbi.nlm.nih.gov/pubmed/27863252	The Allelic Landscape of Human Blood Cell Trait Variation and Links to Common Complex Disease.
ALOX15	17p13.2	Omental fat	Inflammation	Neutrophil percentage of granulocytes	rs34210653	3e-32	27863252	Astle WJ	2016-11-17	Cell	www.ncbi.nlm.nih.gov/pubmed/27863252	The Allelic Landscape of Human Blood Cell Trait Variation and Links to Common Complex Disease.
CD300LG	17q21.31	Both	Blood Lipids	HDL cholesterol	rs72836561	2e-11	28270201	Nagy R	2017-03-07	Genome Med	www.ncbi.nlm.nih.gov/pubmed/28270201	Exploration of haplotype research consortium imputation for genome-wide association studies in 20,032 Generation Scotland participants.
ANGPTL4	19p13.2	Subcutaneous fat	Blood Lipids	HDL cholesterol	rs116843064	2e-14	25961943	Surakka I	2015-05-11	Nat Genet	www.ncbi.nlm.nih.gov/pubmed/25961943	The impact of low-frequency and rare variants on lipid levels.
ANGPTL4	19p13.2	Subcutaneous fat	Blood Lipids	Triglycerides	rs116843064	4e-15	25961943	Surakka I	2015-05-11	Nat Genet	www.ncbi.nlm.nih.gov/pubmed/25961943	The impact of low-frequency and rare variants on lipid levels.
ANGPTL4	19p13.2	Subcutaneous fat	Blood Lipids	HDL cholesterol	rs7255436	3e-08	20686565	Teslovich TM	2010-08-05	Nature	www.ncbi.nlm.nih.gov/pubmed/20686565	Biological, clinical and population relevance of 95 loci for blood lipids.
ANGPTL4	19p13.2	Subcutaneous fat	Blood Lipids	HDL cholesterol	rs2967605	1e-08	19060906	Kathiresan S	2008-12-07	Nat Genet	www.ncbi.nlm.nih.gov/pubmed/19060906	Common variants at 30 loci contribute to polygenic dyslipidemia.
ANGPTL4	19p13.2	Subcutaneous fat	Blood Lipids	HDL cholesterol	rs7255436	2e-08	24097068	Willer CJ	2013-10-06	Nat Genet	www.ncbi.nlm.nih.gov/pubmed/24097068	Discovery and refinement of loci associated with lipid levels.
ANGPTL4	19p13.2	Subcutaneous fat	Blood Lipids	Metabolite levels (lipoprotein measures)	rs116843064	3e-10	27005778	Kettunen J	2016-03-23	Nat Commun	www.ncbi.nlm.nih.gov/pubmed/27005778	Genome-wide study for circulating metabolites identifies 62 loci and reveals novel systemic effects of LPA.
ANGPTL4	19p13.2	Subcutaneous fat	Blood Lipids	HDL cholesterol levels	rs2278236	1e-16	28334899	Spracklen CN	2017-02-21	Hum Mol Genet	www.ncbi.nlm.nih.gov/pubmed/28334899	Association analyses of East Asian individuals and trans-ancestry analyses with European individuals reveal new loci associated with cholesterol and triglyceride levels.
ANGPTL4	19p13.2	Subcutaneous fat	Blood Lipids	HDL cholesterol	rs116843064	6e-10	28270201	Nagy R	2017-03-07	Genome Med	www.ncbi.nlm.nih.gov/pubmed/28270201	Exploration of haplotype research consortium imputation for genome-wide association studies in 20,032 Generation Scotland participants.
ANGPTL4	19p13.2	Subcutaneous fat	Blood Lipids	Triglycerides	rs116843064	4e-13	27036123	van Leeuwen EM	2016-04-01	J Med Genet	www.ncbi.nlm.nih.gov/pubmed/27036123	Meta-analysis of 49 549 individuals imputed with the 1000 Genomes Project reveals an exonic damaging variant in ANGPTL4 determining fasting TG levels.
ANGPTL4	19p13.2	Subcutaneous fat	Blood Lipids	Total triglycerides levels	rs116843064	1e-07	29084231	Davis JP	2017-10-30	PLoS Genet	www.ncbi.nlm.nih.gov/pubmed/29084231	Common, low-frequency, and rare genetic variants associated with lipoprotein subclasses and triglyceride measures in Finnish men from the METSIM study.
ANGPTL4	19p13.2	Subcutaneous fat	Blood Lipids	Total cholesterol levels in HDL	rs116843064	9e-06	29084231	Davis JP	2017-10-30	PLoS Genet	www.ncbi.nlm.nih.gov/pubmed/29084231	Common, low-frequency, and rare genetic variants associated with lipoprotein subclasses and triglyceride measures in Finnish men from the METSIM study.
ANGPTL4	19p13.2	Subcutaneous fat	Blood Lipids	Phospholipid levels in large HDL	rs116843064	8e-10	29084231	Davis JP	2017-10-30	PLoS Genet	www.ncbi.nlm.nih.gov/pubmed/29084231	Common, low-frequency, and rare genetic variants associated with lipoprotein subclasses and triglyceride measures in Finnish men from the METSIM study.
HAS1	19q13.41	Omental fat	Blood Lipids	HDL cholesterol	rs17695224	2e-13	24097068	Willer CJ	2013-10-06	Nat Genet	www.ncbi.nlm.nih.gov/pubmed/24097068	Discovery and refinement of loci associated with lipid levels.
HAS1	19q13.41	Omental fat	Blood Lipids	HDL cholesterol levels	rs17695224	7e-16	28334899	Spracklen CN	2017-02-21	Hum Mol Genet	www.ncbi.nlm.nih.gov/pubmed/28334899	Association analyses of East Asian individuals and trans-ancestry analyses with European individuals reveal new loci associated with cholesterol and triglyceride levels.

## Sheet: List of caterogies
List of four categories of GWAS phenotypes
Category	GWAS	Number of records
Obesity	Obesity-related traits	1
Obesity	Body mass index in physically active individuals	1
Obesity	Body mass index in physically inactive individuals	1
Obesity	Visceral fat	1
Obesity	Waist-to-hip ratio adjusted for BMI (joint analysis main effects and smoking interaction)	1
Obesity	Waist-to-hip ratio adjusted for BMI in non-smokers	1
Obesity	Body mass index (joint analysis main effects and physical activity interaction)	2
Obesity	Hip circumference adjusted for BMI	2
Obesity	Waist-hip ratio	2
Obesity	Waist-to-hip ratio adjusted for BMI (adjusted for smoking behaviour)	2
Obesity	Waist-to-hip ratio adjusted for BMI (joint analysis for main effect and physical activity interaction)	2
Obesity	Waist-to-hip ratio adjusted for BMI in active individuals	3
Obesity	Body mass index	5
Obesity	Waist-to-hip ratio adjusted for body mass index	6
Type 2 diabetes	Type 2 diabetes	14
Blood Lipids	Metabolite levels (lipoprotein measures)	1
Blood Lipids	Total cholesterol levels	1
Blood Lipids	Very long-chain saturated fatty acid levels (fatty acid 20:0)	1
Blood Lipids	LDL cholesterol levels	1
Blood Lipids	Total triglycerides levels	1
Blood Lipids	Total cholesterol levels in HDL	1
Blood Lipids	Phospholipid levels in large HDL	1
Blood Lipids	Triglycerides	2
Blood Lipids	HDL cholesterol levels	3
Blood Lipids	Cholesterol, total	4
Blood Lipids	LDL cholesterol	4
Blood Lipids	HDL cholesterol	9
Inflammation	Inflammatory bowel disease	3
Inflammation	Crohn's disease	3
Inflammation	Sum eosinophil basophil counts	3
Inflammation	Eosinophil percentage of granulocytes	3
Inflammation	Eosinophil percentage of white cells	3
Inflammation	Neutrophil percentage of granulocytes	3
Inflammation	Eosinophil counts	4
