# Supplementary material for: Integrative Analysis Revealing Human Adipose-Specific Genes and Consolidating Obesity Loci
Source: Sci Rep. 2019 Feb 28;9:3087. doi: 10.1038/s41598-019-39582-8 (PMC6395763; doi:10.1038/s41598-019-39582-8)
Supplement: Supplementary file 4 — Supplementary Table 3 [file 41598_2019_39582_MOESM4_ESM.xlsx]

## Sheet: DEGs
Differentially expressed genes between subcutaneous and omental adipose tissue.
Row.names	gene symbol	baseMean	log2FoldChange(sub_vs_ome)	ABS(log)	lfcSE	stat	pvalue	padj	Highly Expressed	Gene type	gene name
ENSG00000179914.4	ITLN1	16777.9	-10.7607	10.7607	0.165867	-64.8755	0	0	Omentum	protein_coding	intelectin 1 (galactofuranose binding) [Source:HGNC Symbol;Acc:18259]
ENSG00000161905.8	ALOX15	2190.09	-10.2776	10.2776	0.15508	-66.2729	0	0	Omentum	protein_coding	arachidonate 15-lipoxygenase [Source:HGNC Symbol;Acc:433]
ENSG00000184937.8	WT1	1546.57	-9.53231	9.53231	0.147178	-64.7672	0	0	Omentum	protein_coding	Wilms tumor 1 [Source:HGNC Symbol;Acc:12796]
ENSG00000181143.11	MUC16	2114.68	-9.22428	9.22428	0.124325	-74.1947	0	0	Omentum	protein_coding	mucin 16, cell surface associated [Source:HGNC Symbol;Acc:15582]
ENSG00000102854.10	MSLN	3968.93	-9.14238	9.14238	0.150492	-60.75	0	0	Omentum	protein_coding	mesothelin [Source:HGNC Symbol;Acc:7371]
ENSG00000183242.7	WT1-AS	297.638	-9.08759	9.08759	0.129425	-70.2152	0	0	Omentum	antisense	WT1 antisense RNA [Source:HGNC Symbol;Acc:18135]
ENSG00000114638.3	UPK1B	399.234	-9.07057	9.07057	0.183622	-49.398	0	0	Omentum	protein_coding	uroplakin 1B [Source:HGNC Symbol;Acc:12578]
ENSG00000149968.7	MMP3	4117.75	8.46814	8.46814	0.201732	41.9771	0	0	Subcutaneous	protein_coding	matrix metallopeptidase 3 (stromelysin 1, progelatinase) [Source:HGNC Symbol;Acc:7173]
ENSG00000248300.1	RP11-74M11.2	92.7878	-8.24535	8.24535	0.201365	-40.9473	0	0	Omentum	lincRNA	RP11-74M11.2
ENSG00000112246.5	SIM1	404.318	8.15266	8.15266	0.156179	52.2007	0	0	Subcutaneous	protein_coding	single-minded family bHLH transcription factor 1 [Source:HGNC Symbol;Acc:10882]
ENSG00000165390.11	ANXA8	61.1844	-8.09306	8.09306	0.189368	-42.7372	0	0	Omentum	protein_coding	annexin A8 [Source:HGNC Symbol;Acc:546]
ENSG00000158764.6	ITLN2	231.632	-8.07219	8.07219	0.183528	-43.9833	0	0	Omentum	protein_coding	intelectin 2 [Source:HGNC Symbol;Acc:20599]
ENSG00000125872.7	LRRN4	499.313	-7.86411	7.86411	0.127335	-61.7594	0	0	Omentum	protein_coding	leucine rich repeat neuronal 4 [Source:HGNC Symbol;Acc:16208]
ENSG00000131668.9	BARX1	425.494	-7.83387	7.83387	0.130896	-59.8481	0	0	Omentum	protein_coding	BARX homeobox 1 [Source:HGNC Symbol;Acc:955]
ENSG00000081479.8	LRP2	579.099	-7.82431	7.82431	0.15499	-50.4826	0	0	Omentum	protein_coding	low density lipoprotein receptor-related protein 2 [Source:HGNC Symbol;Acc:6694]
ENSG00000130700.6	GATA5	131.545	-7.67373	7.67373	0.134987	-56.8478	0	0	Omentum	protein_coding	GATA binding protein 5 [Source:HGNC Symbol;Acc:15802]
ENSG00000124875.5	CXCL6	236.032	-7.39927	7.39927	0.188034	-39.3508	0	0	Omentum	protein_coding	chemokine (C-X-C motif) ligand 6 [Source:HGNC Symbol;Acc:10643]
ENSG00000016082.10	ISL1	147.868	-7.13073	7.13073	0.134189	-53.1395	0	0	Omentum	protein_coding	ISL LIM homeobox 1 [Source:HGNC Symbol;Acc:6132]
ENSG00000254366.2	RP11-38H17.1	37.9776	7.10347	7.10347	0.176761	40.1869	0	0	Subcutaneous	lincRNA	RP11-38H17.1
ENSG00000150165.13	ANXA8L1	143.295	-7.06688	7.06688	0.180797	-39.0875	0	0	Omentum	protein_coding	annexin A8-like 1 [Source:HGNC Symbol;Acc:23334]
ENSG00000232044.4	AC073479.1	38.3373	-7.03548	7.03548	0.204984	-34.3221	3.68e-258	8.87e-256	Omentum	processed_transcript	long intergenic non-protein coding RNA 1105 [Source:HGNC Symbol;Acc:26403]
ENSG00000174963.13	ZIC4	115.984	6.99944	6.99944	0.110614	63.2782	0	0	Subcutaneous	protein_coding	Zic family member 4 [Source:HGNC Symbol;Acc:20393]
ENSG00000259663.2	CTD-2314G24.2	128.692	-6.95979	6.95979	0.136188	-51.1042	0	0	Omentum	antisense	CTD-2314G24.2
ENSG00000169594.8	BNC1	1493.78	-6.93336	6.93336	0.115237	-60.1661	0	0	Omentum	protein_coding	basonuclin 1 [Source:HGNC Symbol;Acc:1081]
ENSG00000182870.8	GALNT9	428.867	-6.70781	6.70781	0.110959	-60.4528	0	0	Omentum	protein_coding	UDP-N-acetyl-alpha-D-galactosamine:polypeptide N-acetylgalactosaminyltransferase 9 (GalNAc-T9) [Source:HGNC Symbol;Acc:4131]
ENSG00000132872.7	SYT4	338.869	-6.66619	6.66619	0.158372	-42.0919	0	0	Omentum	protein_coding	synaptotagmin IV [Source:HGNC Symbol;Acc:11512]
ENSG00000162891.6	IL20	53.0464	-6.66234	6.66234	0.204101	-32.6423	1.03e-233	2.13e-231	Omentum	protein_coding	interleukin 20 [Source:HGNC Symbol;Acc:6002]
ENSG00000243566.2	UPK3B	2948.36	-6.62465	6.62465	0.115552	-57.3305	0	0	Omentum	protein_coding	uroplakin 3B [Source:HGNC Symbol;Acc:21444]
ENSG00000172156.3	CCL11	78.7077	-6.49844	6.49844	0.162621	-39.9607	0	0	Omentum	protein_coding	chemokine (C-C motif) ligand 11 [Source:HGNC Symbol;Acc:10610]
ENSG00000255916.1	RP13-895J2.7	9.68091	-6.47532	6.47532	0.18308	-35.3689	5.14e-274	1.4e-271	Omentum	antisense	RP13-895J2.7
ENSG00000186807.9	ANXA8L2	220.127	-6.38682	6.38682	0.172395	-37.0475	1.97e-300	6.36e-298	Omentum	protein_coding	annexin A8-like 2 [Source:HGNC Symbol;Acc:23335]
ENSG00000272268.1	FLJ30594	62.9732	-6.38243	6.38243	0.197151	-32.3733	6.52e-230	1.3e-227	Omentum	protein_coding	HCG1990367; Putative uncharacterized protein DKFZp761K2322; Putative uncharacterized protein FLJ30594; Uncharacterized protein; cDNA FLJ30594 fis, clone BRAWH2008903 [Source:UniProtKB/TrEMBL;Acc:Q96NM1]
ENSG00000119919.9	NKX2-3	56.8035	-6.3411	6.3411	0.136416	-46.4835	0	0	Omentum	protein_coding	NK2 homeobox 3 [Source:HGNC Symbol;Acc:7836]
ENSG00000180440.3	SERTM1	443.654	-6.23464	6.23464	0.139435	-44.7136	0	0	Omentum	protein_coding	serine-rich and transmembrane domain containing 1 [Source:HGNC Symbol;Acc:33792]
ENSG00000167757.9	KLK11	623.516	-6.22806	6.22806	0.152819	-40.7544	0	0	Omentum	protein_coding	kallikrein-related peptidase 11 [Source:HGNC Symbol;Acc:6359]
ENSG00000143375.10	CGN	1085.13	-5.98988	5.98988	0.132735	-45.1266	0	0	Omentum	protein_coding	cingulin [Source:HGNC Symbol;Acc:17429]
ENSG00000148204.7	CRB2	203.973	-5.98585	5.98585	0.118847	-50.3662	0	0	Omentum	protein_coding	crumbs homolog 2 (Drosophila) [Source:HGNC Symbol;Acc:18688]
ENSG00000251151.2	HOXC-AS3	42.0165	5.9697	5.9697	0.101923	58.5709	0	0	Subcutaneous	antisense	HOXC cluster antisense RNA 3 [Source:HGNC Symbol;Acc:43751]
ENSG00000152977.5	ZIC1	188.012	5.96499	5.96499	0.0995914	59.8946	0	0	Subcutaneous	protein_coding	Zic family member 1 [Source:HGNC Symbol;Acc:12872]
ENSG00000146678.5	IGFBP1	97.386	-5.94011	5.94011	0.162768	-36.4942	1.37e-291	4.28e-289	Omentum	protein_coding	insulin-like growth factor binding protein 1 [Source:HGNC Symbol;Acc:5469]
ENSG00000250125.1	RP11-707A18.1	33.1547	-5.87033	5.87033	0.20561	-28.5507	2.75e-179	3.6e-177	Omentum	lincRNA	RP11-707A18.1
ENSG00000228630.1	HOTAIR	183.91	5.8576	5.8576	0.130765	44.795	0	0	Subcutaneous	antisense	HOX transcript antisense RNA [Source:HGNC Symbol;Acc:33510]
ENSG00000179292.4	TMEM151A	178.136	-5.84783	5.84783	0.126161	-46.3522	0	0	Omentum	protein_coding	transmembrane protein 151A [Source:HGNC Symbol;Acc:28497]
ENSG00000198358.4	RP11-544M22.1	15.4724	-5.77298	5.77298	0.200094	-28.8514	4.87e-183	6.56e-181	Omentum	antisense	RP11-544M22.1
ENSG00000205929.5	C21orf62	155.094	-5.7632	5.7632	0.135964	-42.3877	0	0	Omentum	protein_coding	chromosome 21 open reading frame 62 [Source:HGNC Symbol;Acc:1305]
ENSG00000178401.10	DNAJC22	68.469	-5.71787	5.71787	0.136068	-42.0222	0	0	Omentum	protein_coding	DnaJ (Hsp40) homolog, subfamily C, member 22 [Source:HGNC Symbol;Acc:25802]
ENSG00000161270.15	NPHS1	41.1032	-5.71744	5.71744	0.160282	-35.6712	1.11e-278	3.09e-276	Omentum	protein_coding	nephrosis 1, congenital, Finnish type (nephrin) [Source:HGNC Symbol;Acc:7908]
ENSG00000263878.1	DLGAP1-AS4	5.67604	-5.69177	5.69177	0.211396	-26.9246	1.13e-159	1.15e-157	Omentum	antisense	DLGAP1 antisense RNA 4 [Source:HGNC Symbol;Acc:44333]
ENSG00000140015.15	KCNH5	16.7975	-5.69108	5.69108	0.210467	-27.0402	4.98e-161	5.18e-159	Omentum	protein_coding	potassium voltage-gated channel, subfamily H (eag-related), member 5 [Source:HGNC Symbol;Acc:6254]
ENSG00000123388.4	HOXC11	109.962	5.68719	5.68719	0.100283	56.7113	0	0	Subcutaneous	protein_coding	homeobox C11 [Source:HGNC Symbol;Acc:5123]
ENSG00000135127.7	CCDC64	1522.02	-5.68029	5.68029	0.102328	-55.5107	0	0	Omentum	protein_coding	coiled-coil domain containing 64 [Source:HGNC Symbol;Acc:28095]
ENSG00000115008.5	IL1A	29.9738	-5.65945	5.65945	0.212497	-26.633	2.82e-156	2.73e-154	Omentum	protein_coding	interleukin 1, alpha [Source:HGNC Symbol;Acc:5991]
ENSG00000180818.4	HOXC10	744.135	5.57268	5.57268	0.103818	53.6776	0	0	Subcutaneous	protein_coding	homeobox C10 [Source:HGNC Symbol;Acc:5122]
ENSG00000125538.7	IL1B	674.632	-5.56476	5.56476	0.159479	-34.8934	9.38e-267	2.42e-264	Omentum	protein_coding	interleukin 1, beta [Source:HGNC Symbol;Acc:5992]
ENSG00000255027.2	RP11-680F20.9	15.2857	-5.5565	5.5565	0.174613	-31.8218	3.23e-222	6.25e-220	Omentum	antisense	RP11-680F20.9
ENSG00000269959.1	hsa-mir-125a	146.761	-5.5282	5.5282	0.148526	-37.2203	3.2e-303	1.05e-300	Omentum	lincRNA	SPACA6P antisense RNA [Source:HGNC Symbol;Acc:49383]
ENSG00000123407.3	HOXC12	16.3108	5.52305	5.52305	0.143634	38.4522	0	0	Subcutaneous	protein_coding	homeobox C12 [Source:HGNC Symbol;Acc:5124]
ENSG00000184731.5	FAM110C	977.397	-5.51388	5.51388	0.126727	-43.5099	0	0	Omentum	protein_coding	family with sequence similarity 110, member C [Source:HGNC Symbol;Acc:33340]
ENSG00000123364.3	HOXC13	40.7787	5.51374	5.51374	0.154068	35.7876	1.72e-280	4.88e-278	Subcutaneous	protein_coding	homeobox C13 [Source:HGNC Symbol;Acc:5125]
ENSG00000160183.9	TMPRSS3	90.9588	-5.5001	5.5001	0.15014	-36.6331	8.51e-294	2.7e-291	Omentum	protein_coding	transmembrane protease, serine 3 [Source:HGNC Symbol;Acc:11877]
ENSG00000229637.2	PRAC2	7.23468	5.48305	5.48305	0.166529	32.9255	9.48e-238	2.04e-235	Subcutaneous	antisense	prostate cancer susceptibility candidate 2 [Source:HGNC Symbol;Acc:30143]
ENSG00000198914.2	POU3F3	136.959	5.47699	5.47699	0.108526	50.4671	0	0	Subcutaneous	protein_coding	POU class 3 homeobox 3 [Source:HGNC Symbol;Acc:9216]
ENSG00000144227.4	NXPH2	4.33626	-5.42435	5.42435	0.237296	-22.859	1.19e-115	6.65e-114	Omentum	protein_coding	neurexophilin 2 [Source:HGNC Symbol;Acc:8076]
ENSG00000125848.9	FLRT3	479.143	-5.42225	5.42225	0.131463	-41.2453	0	0	Omentum	protein_coding	fibronectin leucine rich transmembrane protein 3 [Source:HGNC Symbol;Acc:3762]
ENSG00000250360.1	CTD-2089N3.1	6.29062	-5.3511	5.3511	0.16892	-31.6784	3.09e-220	5.88e-218	Omentum	lincRNA	CTD-2089N3.1
ENSG00000204518.2	AADACL4	29.3896	-5.29551	5.29551	0.15065	-35.1511	1.12e-270	2.95e-268	Omentum	protein_coding	arylacetamide deacetylase-like 4 [Source:HGNC Symbol;Acc:32038]
ENSG00000255282.2	WTAPP1	20.6179	5.23434	5.23434	0.193433	27.0602	2.89e-161	3.03e-159	Subcutaneous	pseudogene	Wilms tumor 1 associated protein pseudogene 1 [Source:HGNC Symbol;Acc:44115]
ENSG00000129455.11	KLK8	87.1797	-5.19269	5.19269	0.152905	-33.9602	8.63e-253	2e-250	Omentum	protein_coding	kallikrein-related peptidase 8 [Source:HGNC Symbol;Acc:6369]
ENSG00000085552.12	IGSF9	531.27	-5.15165	5.15165	0.127211	-40.4968	0	0	Omentum	protein_coding	immunoglobulin superfamily, member 9 [Source:HGNC Symbol;Acc:18132]
ENSG00000159556.5	ISL2	19.022	-5.13243	5.13243	0.110832	-46.3083	0	0	Omentum	protein_coding	ISL LIM homeobox 2 [Source:HGNC Symbol;Acc:18524]
ENSG00000269707.1	RP11-13J10.1	5.6847	5.11991	5.11991	0.15668	32.6775	3.26e-234	6.77e-232	Subcutaneous	sense_overlapping	RP11-13J10.1
ENSG00000109424.3	UCP1	17.2172	-5.11447	5.11447	0.208233	-24.5613	3.28e-133	2.35e-131	Omentum	protein_coding	uncoupling protein 1 (mitochondrial, proton carrier) [Source:HGNC Symbol;Acc:12517]
ENSG00000227096.1	HMGB3P8	4.52901	5.07678	5.07678	0.228785	22.1902	4.27e-109	2.16e-107	Subcutaneous	pseudogene	high mobility group box 3 pseudogene 8 [Source:HGNC Symbol;Acc:39300]
ENSG00000147647.8	DPYS	485.097	-5.06148	5.06148	0.147526	-34.3091	5.75e-258	1.38e-255	Omentum	protein_coding	dihydropyrimidinase [Source:HGNC Symbol;Acc:3013]
ENSG00000256542.1	RP13-895J2.3	3.7585	-5.05572	5.05572	0.17645	-28.6525	1.49e-180	1.96e-178	Omentum	antisense	RP13-895J2.3
ENSG00000197632.4	SERPINB2	635.396	-5.02207	5.02207	0.153638	-32.6878	2.33e-234	4.87e-232	Omentum	protein_coding	serpin peptidase inhibitor, clade B (ovalbumin), member 2 [Source:HGNC Symbol;Acc:8584]
ENSG00000182585.5	EPGN	35.0213	-5.00005	5.00005	0.185048	-27.0203	8.54e-161	8.82e-159	Omentum	protein_coding	epithelial mitogen [Source:HGNC Symbol;Acc:17470]
ENSG00000163739.4	CXCL1	989.237	-4.99508	4.99508	0.136891	-36.4895	1.63e-291	5e-289	Omentum	protein_coding	chemokine (C-X-C motif) ligand 1 (melanoma growth stimulating activity, alpha) [Source:HGNC Symbol;Acc:4602]
ENSG00000137463.4	MGARP	161.672	-4.99471	4.99471	0.11088	-45.046	0	0	Omentum	protein_coding	mitochondria-localized glutamic acid-rich protein [Source:HGNC Symbol;Acc:29969]
ENSG00000165973.13	NELL1	21.6573	-4.95857	4.95857	0.1968	-25.196	4.43e-140	3.46e-138	Omentum	protein_coding	NEL-like 1 (chicken) [Source:HGNC Symbol;Acc:7750]
ENSG00000129451.7	KLK10	176.815	-4.93121	4.93121	0.13608	-36.2376	1.56e-287	4.71e-285	Omentum	protein_coding	kallikrein-related peptidase 10 [Source:HGNC Symbol;Acc:6358]
ENSG00000169035.7	KLK7	298.325	-4.93069	4.93069	0.159138	-30.9838	8.9e-211	1.52e-208	Omentum	protein_coding	kallikrein-related peptidase 7 [Source:HGNC Symbol;Acc:6368]
ENSG00000167754.8	KLK5	130.578	-4.89773	4.89773	0.165588	-29.5779	2.88e-192	4.27e-190	Omentum	protein_coding	kallikrein-related peptidase 5 [Source:HGNC Symbol;Acc:6366]
ENSG00000105509.6	HAS1	2280.6	-4.88181	4.88181	0.139825	-34.9138	4.6e-267	1.19e-264	Omentum	protein_coding	hyaluronan synthase 1 [Source:HGNC Symbol;Acc:4818]
ENSG00000124920.9	MYRF	2030.7	-4.87297	4.87297	0.102844	-47.3821	0	0	Omentum	protein_coding	myelin regulatory factor [Source:HGNC Symbol;Acc:1181]
ENSG00000255124.1	RP11-680F20.5	3.51945	-4.86446	4.86446	0.180762	-26.9108	1.64e-159	1.66e-157	Omentum	lincRNA	RP11-680F20.5
ENSG00000109158.6	GABRA4	41.2757	4.86187	4.86187	0.170884	28.4514	4.69e-178	6.07e-176	Subcutaneous	protein_coding	gamma-aminobutyric acid (GABA) A receptor, alpha 4 [Source:HGNC Symbol;Acc:4078]
ENSG00000126259.15	KIRREL2	32.6506	-4.85121	4.85121	0.129921	-37.3398	3.71e-305	1.23e-302	Omentum	protein_coding	kin of IRRE like 2 (Drosophila) [Source:HGNC Symbol;Acc:18816]
ENSG00000257017.4	HP	11001.2	-4.84966	4.84966	0.13437	-36.092	3.03e-285	8.93e-283	Omentum	protein_coding	haptoglobin [Source:HGNC Symbol;Acc:5141]
ENSG00000107159.8	CA9	111.99	-4.82859	4.82859	0.146345	-32.9945	9.75e-239	2.12e-236	Omentum	protein_coding	carbonic anhydrase IX [Source:HGNC Symbol;Acc:1383]
ENSG00000168779.15	SHOX2	632.376	4.81707	4.81707	0.0797696	60.3873	0	0	Subcutaneous	protein_coding	short stature homeobox 2 [Source:HGNC Symbol;Acc:10854]
ENSG00000249958.1	CCT7P2	3.87114	-4.8112	4.8112	0.236132	-20.375	2.79e-92	1.07e-90	Omentum	pseudogene	chaperonin containing TCP1, subunit 7 (eta) pseudogene 2 [Source:HGNC Symbol;Acc:35134]
ENSG00000054803.3	CBLN4	93.6983	-4.80895	4.80895	0.174327	-27.5858	1.65e-167	1.85e-165	Omentum	protein_coding	cerebellin 4 precursor [Source:HGNC Symbol;Acc:16231]
ENSG00000188620.9	HMX3	7.21129	-4.80319	4.80319	0.17991	-26.6978	5e-157	4.9e-155	Omentum	protein_coding	H6 family homeobox 3 [Source:HGNC Symbol;Acc:5019]
ENSG00000135903.14	PAX3	43.2861	4.80301	4.80301	0.173398	27.6994	7.11e-169	8.13e-167	Subcutaneous	protein_coding	paired box 3 [Source:HGNC Symbol;Acc:8617]
ENSG00000182230.7	FAM153B	789.087	-4.78929	4.78929	0.11413	-41.9633	0	0	Omentum	protein_coding	family with sequence similarity 153, member B [Source:HGNC Symbol;Acc:27323]
ENSG00000233639.1	AC018730.1	20.4814	4.78582	4.78582	0.123805	38.656	0	0	Subcutaneous	antisense	long intergenic non-protein coding RNA 1158 [Source:HGNC Symbol;Acc:49513]
ENSG00000092295.7	TGM1	1350.28	-4.782	4.782	0.103289	-46.2973	0	0	Omentum	protein_coding	transglutaminase 1 [Source:HGNC Symbol;Acc:11777]
ENSG00000250056.1	LINC01018	120.529	-4.76557	4.76557	0.131702	-36.1846	1.06e-286	3.16e-284	Omentum	lincRNA	long intergenic non-protein coding RNA 1018 [Source:HGNC Symbol;Acc:27394]
ENSG00000251573.2	CTD-2089N3.2	3.22874	-4.75648	4.75648	0.171586	-27.7207	3.94e-169	4.51e-167	Omentum	lincRNA	CTD-2089N3.2
ENSG00000131094.3	C1QL1	209.638	-4.75067	4.75067	0.11514	-41.2601	0	0	Omentum	protein_coding	complement component 1, q subcomponent-like 1 [Source:HGNC Symbol;Acc:24182]
ENSG00000249267.2	LINC00939	3.57177	-4.74651	4.74651	0.231464	-20.5064	1.89e-93	7.34e-92	Omentum	lincRNA	long intergenic non-protein coding RNA 939 [Source:HGNC Symbol;Acc:48631]
ENSG00000237179.1	AC007392.4	2.65962	-4.74393	4.74393	0.162112	-29.2632	3.05e-188	4.31e-186	Omentum	lincRNA	AC007392.4
ENSG00000123838.6	C4BPA	74.3652	-4.72336	4.72336	0.176259	-26.7979	3.42e-158	3.4e-156	Omentum	protein_coding	complement component 4 binding protein, alpha [Source:HGNC Symbol;Acc:1325]
ENSG00000143340.6	FAM163A	18.2827	-4.69831	4.69831	0.152842	-30.7396	1.68e-207	2.8e-205	Omentum	protein_coding	family with sequence similarity 163, member A [Source:HGNC Symbol;Acc:28274]
ENSG00000104938.12	CLEC4M	30.8943	-4.6963	4.6963	0.166518	-28.203	5.38e-175	6.62e-173	Omentum	protein_coding	C-type lectin domain family 4, member M [Source:HGNC Symbol;Acc:13523]
ENSG00000187848.8	P2RX2	35.603	-4.69438	4.69438	0.170954	-27.4599	5.29e-166	5.82e-164	Omentum	protein_coding	purinergic receptor P2X, ligand-gated ion channel, 2 [Source:HGNC Symbol;Acc:15459]
ENSG00000181541.4	MAB21L2	59.1882	-4.69281	4.69281	0.161101	-29.1296	1.52e-186	2.09e-184	Omentum	protein_coding	mab-21-like 2 (C. elegans) [Source:HGNC Symbol;Acc:6758]
ENSG00000211892.2	IGHG4	1232.51	-4.67661	4.67661	0.169386	-27.6092	8.63e-168	9.75e-166	Omentum	IG_C_gene	immunoglobulin heavy constant gamma 4 (G4m marker) [Source:HGNC Symbol;Acc:5528]
ENSG00000109705.7	NKX3-2	105.464	-4.62903	4.62903	0.106548	-43.4453	0	0	Omentum	protein_coding	NK3 homeobox 2 [Source:HGNC Symbol;Acc:951]
ENSG00000258537.1	FRMD6-AS2	3.43207	-4.62473	4.62473	0.193658	-23.8809	4.84e-126	3.15e-124	Omentum	lincRNA	FRMD6 antisense RNA 2 [Source:HGNC Symbol;Acc:43637]
ENSG00000154639.14	CXADR	414.628	-4.60768	4.60768	0.130631	-35.2725	1.55e-272	4.18e-270	Omentum	protein_coding	coxsackie virus and adenovirus receptor [Source:HGNC Symbol;Acc:2559]
ENSG00000213412.3	HNRNPA1P33	78.0515	-4.58961	4.58961	0.110235	-41.6346	0	0	Omentum	pseudogene	heterogeneous nuclear ribonucleoprotein A1 pseudogene 33 [Source:HGNC Symbol;Acc:44990]
ENSG00000243543.4	WFDC6	3.63543	-4.58644	4.58644	0.256101	-17.9087	1.01e-71	2.5e-70	Omentum	protein_coding	WAP four-disulfide core domain 6 [Source:HGNC Symbol;Acc:16164]
ENSG00000176842.10	IRX5	113.185	4.585	4.585	0.0880034	52.1003	0	0	Subcutaneous	protein_coding	iroquois homeobox 5 [Source:HGNC Symbol;Acc:14361]
ENSG00000235601.1	RP11-231K24.2	2.45888	-4.5753	4.5753	0.167008	-27.3957	3.09e-165	3.38e-163	Omentum	lincRNA	RP11-231K24.2
ENSG00000248528.1	CTC-458G6.2	2.46268	-4.56442	4.56442	0.222707	-20.4952	2.38e-93	9.21e-92	Omentum	lincRNA	CTC-458G6.2
ENSG00000118849.5	RARRES1	8283.07	-4.52818	4.52818	0.109842	-41.2245	0	0	Omentum	protein_coding	retinoic acid receptor responder (tazarotene induced) 1 [Source:HGNC Symbol;Acc:9867]
ENSG00000236384.3	LINC00479	8.34212	-4.5079	4.5079	0.219063	-20.5781	4.31e-94	1.69e-92	Omentum	lincRNA	long intergenic non-protein coding RNA 479 [Source:HGNC Symbol;Acc:19727]
ENSG00000197506.6	SLC28A3	572.833	-4.48618	4.48618	0.12695	-35.3383	1.52e-273	4.11e-271	Omentum	protein_coding	solute carrier family 28 (concentrative nucleoside transporter), member 3 [Source:HGNC Symbol;Acc:16484]
ENSG00000104435.9	STMN2	265.642	4.47836	4.47836	0.137965	32.4601	3.91e-231	7.93e-229	Subcutaneous	protein_coding	stathmin-like 2 [Source:HGNC Symbol;Acc:10577]
ENSG00000239893.1	ZNF736P9Y	5.77206	-4.4749	4.4749	0.257717	-17.3636	1.56e-67	3.54e-66	Omentum	pseudogene	zinc finger protein 736 pseudogene 9, Y-linked [Source:HGNC Symbol;Acc:38408]
ENSG00000256943.1	RP13-895J2.2	2.76093	-4.46624	4.46624	0.179456	-24.8877	1.01e-136	7.67e-135	Omentum	antisense	RP13-895J2.2
ENSG00000251623.1	RP11-826N14.4	2.35224	-4.46559	4.46559	0.190883	-23.3944	4.87e-121	2.95e-119	Omentum	lincRNA	RP11-826N14.4
ENSG00000203837.4	PNLIPRP3	142.235	4.46021	4.46021	0.17384	25.657	3.53e-145	2.96e-143	Subcutaneous	protein_coding	pancreatic lipase-related protein 3 [Source:HGNC Symbol;Acc:23492]
ENSG00000197846.3	HIST1H2BF	21.6714	-4.46008	4.46008	0.198755	-22.44	1.6e-111	8.47e-110	Omentum	protein_coding	histone cluster 1, H2bf [Source:HGNC Symbol;Acc:4752]
ENSG00000171798.13	KNDC1	252.493	-4.45548	4.45548	0.112203	-39.709	0	0	Omentum	protein_coding	kinase non-catalytic C-lobe domain (KIND) containing 1 [Source:HGNC Symbol;Acc:29374]
ENSG00000170421.7	KRT8	5580.61	-4.45278	4.45278	0.103851	-42.8764	0	0	Omentum	protein_coding	keratin 8 [Source:HGNC Symbol;Acc:6446]
ENSG00000197953.5	AADACL2	71.5785	-4.44736	4.44736	0.135875	-32.7314	5.59e-235	1.18e-232	Omentum	protein_coding	arylacetamide deacetylase-like 2 [Source:HGNC Symbol;Acc:24427]
ENSG00000152092.11	ASTN1	141.551	-4.44725	4.44725	0.105226	-42.2639	0	0	Omentum	protein_coding	astrotactin 1 [Source:HGNC Symbol;Acc:773]
ENSG00000179059.5	ZFP42	4.32995	-4.4131	4.4131	0.241912	-18.2426	2.37e-74	6.24e-73	Omentum	protein_coding	ZFP42 zinc finger protein [Source:HGNC Symbol;Acc:30949]
ENSG00000267057.1	RP11-456O19.2	2.64226	-4.41243	4.41243	0.166425	-26.5131	6.85e-155	6.51e-153	Omentum	lincRNA	RP11-456O19.2
ENSG00000244094.1	SPRR2F	28.469	-4.40941	4.40941	0.176975	-24.9155	5.06e-137	3.86e-135	Omentum	protein_coding	small proline-rich protein 2F [Source:HGNC Symbol;Acc:11266]
ENSG00000229876.1	RP11-199O14.1	3.09158	-4.40821	4.40821	0.184289	-23.92	1.89e-126	1.25e-124	Omentum	lincRNA	cancer susceptibility candidate 20 (non-protein coding) [Source:HGNC Symbol;Acc:49477]
ENSG00000223784.1	RP11-554I8.2	4.98005	-4.39855	4.39855	0.226097	-19.4542	2.68e-84	8.8e-83	Omentum	lincRNA	RP11-554I8.2
ENSG00000161634.7	DCD	202.805	4.39681	4.39681	0.195241	22.5199	2.65e-112	1.42e-110	Subcutaneous	protein_coding	dermcidin [Source:HGNC Symbol;Acc:14669]
ENSG00000203783.4	PRR9	9.20828	-4.38593	4.38593	0.210776	-20.8085	3.63e-96	1.47e-94	Omentum	protein_coding	proline rich 9 [Source:HGNC Symbol;Acc:32057]
ENSG00000215033.3	AL603965.1	11.1385	-4.36446	4.36446	0.164827	-26.4791	1.69e-154	1.6e-152	Omentum	protein_coding	Protein LOC100996760 [Source:UniProtKB/TrEMBL;Acc:A6NF06]
ENSG00000188279.7	FAM25C	2.11915	-4.35753	4.35753	0.181984	-23.9446	1.05e-126	6.96e-125	Omentum	protein_coding	family with sequence similarity 25, member C [Source:HGNC Symbol;Acc:23586]
ENSG00000238266.1	LINC00707	11.9372	-4.34454	4.34454	0.175341	-24.7776	1.56e-135	1.15e-133	Omentum	lincRNA	long intergenic non-protein coding RNA 707 [Source:HGNC Symbol;Acc:44691]
ENSG00000227068.1	RP11-12A16.3	3.04811	-4.30876	4.30876	0.188146	-22.9011	4.53e-116	2.56e-114	Omentum	antisense	RP11-12A16.3
ENSG00000255595.1	RP4-809F18.1	3.41712	-4.30445	4.30445	0.218643	-19.6871	2.78e-86	9.46e-85	Omentum	lincRNA	RP4-809F18.1
ENSG00000159184.7	HOXB13	25.3145	4.26655	4.26655	0.146616	29.1002	3.57e-186	4.92e-184	Subcutaneous	protein_coding	homeobox B13 [Source:HGNC Symbol;Acc:5112]
ENSG00000121207.7	LRAT	49.2956	-4.25329	4.25329	0.139187	-30.5581	4.42e-205	7.17e-203	Omentum	protein_coding	lecithin retinol acyltransferase (phosphatidylcholine--retinol O-acyltransferase) [Source:HGNC Symbol;Acc:6685]
ENSG00000223495.2	RP11-763B22.7	2.97468	-4.24969	4.24969	0.184751	-23.0023	4.43e-117	2.54e-115	Omentum	pseudogene	RP11-763B22.7
ENSG00000114200.5	BCHE	1284.02	-4.23271	4.23271	0.104693	-40.4297	0	0	Omentum	protein_coding	butyrylcholinesterase [Source:HGNC Symbol;Acc:983]
ENSG00000232046.2	AC007392.3	4.97544	-4.22535	4.22535	0.117757	-35.8818	5.87e-282	1.7e-279	Omentum	lincRNA	AC007392.3
ENSG00000224016.2	RP11-728K20.1	2.38159	-4.20766	4.20766	0.15476	-27.1882	8.94e-163	9.5e-161	Omentum	pseudogene	RP11-728K20.1
ENSG00000075461.5	CACNG4	24.8941	-4.20273	4.20273	0.140634	-29.8842	3.16e-196	4.77e-194	Omentum	protein_coding	calcium channel, voltage-dependent, gamma subunit 4 [Source:HGNC Symbol;Acc:1408]
ENSG00000223488.2	MAPK6PS2	1.55267	-4.18723	4.18723	0.276416	-15.1483	7.77e-52	1.21e-50	Omentum	pseudogene	mitogen-activated protein kinase 6 pseudogene 2 [Source:HGNC Symbol;Acc:16756]
ENSG00000187944.2	C2orf66	83.4963	-4.18688	4.18688	0.140736	-29.7498	1.74e-194	2.62e-192	Omentum	protein_coding	chromosome 2 open reading frame 66 [Source:HGNC Symbol;Acc:33809]
ENSG00000126562.12	WNK4	118.658	-4.18676	4.18676	0.094901	-44.1171	0	0	Omentum	protein_coding	WNK lysine deficient protein kinase 4 [Source:HGNC Symbol;Acc:14544]
ENSG00000143195.8	ILDR2	91.0405	-4.16896	4.16896	0.102151	-40.8118	0	0	Omentum	protein_coding	immunoglobulin-like domain containing receptor 2 [Source:HGNC Symbol;Acc:18131]
ENSG00000113946.3	CLDN16	12.8544	-4.14308	4.14308	0.177628	-23.3246	2.5e-120	1.51e-118	Omentum	protein_coding	claudin 16 [Source:HGNC Symbol;Acc:2037]
ENSG00000163347.5	CLDN1	3326.85	-4.12543	4.12543	0.130969	-31.4992	8.92e-218	1.67e-215	Omentum	protein_coding	claudin 1 [Source:HGNC Symbol;Acc:2032]
ENSG00000214491.4	SEC14L6	90.7481	-4.12099	4.12099	0.107379	-38.3778	0	0	Omentum	protein_coding	SEC14-like 6 (S. cerevisiae) [Source:HGNC Symbol;Acc:40047]
ENSG00000095752.2	IL11	27.8958	-4.10985	4.10985	0.139832	-29.3914	7.07e-190	1.01e-187	Omentum	protein_coding	interleukin 11 [Source:HGNC Symbol;Acc:5966]
ENSG00000253364.1	RP11-731F5.2	4.44974	-4.10522	4.10522	0.188531	-21.7747	4.03e-105	1.91e-103	Omentum	lincRNA	RP11-731F5.2
ENSG00000248469.1	RP11-826N14.2	2.65267	-4.10077	4.10077	0.183118	-22.3942	4.48e-111	2.34e-109	Omentum	protein_coding	Uncharacterized protein [Source:UniProtKB/TrEMBL;Acc:D6RHG6]
ENSG00000162366.3	PDZK1IP1	355.383	-4.09544	4.09544	0.0963146	-42.5214	0	0	Omentum	protein_coding	PDZK1 interacting protein 1 [Source:HGNC Symbol;Acc:16887]
ENSG00000249641.2	HOXC-AS5	6.10584	4.07707	4.07707	0.161467	25.2502	1.13e-140	8.88e-139	Subcutaneous	antisense	HOXC13 antisense RNA [Source:HGNC Symbol;Acc:43753]
ENSG00000156076.5	WIF1	48.3554	-4.06878	4.06878	0.170202	-23.9056	2.68e-126	1.76e-124	Omentum	protein_coding	WNT inhibitory factor 1 [Source:HGNC Symbol;Acc:18081]
ENSG00000142224.11	IL19	3.12378	-4.06722	4.06722	0.236981	-17.1627	5.05e-66	1.11e-64	Omentum	protein_coding	interleukin 19 [Source:HGNC Symbol;Acc:5990]
ENSG00000131037.10	EPS8L1	655.271	-4.06586	4.06586	0.100714	-40.3705	0	0	Omentum	protein_coding	EPS8-like 1 [Source:HGNC Symbol;Acc:21295]
ENSG00000062038.9	CDH3	377.278	-4.05471	4.05471	0.125581	-32.2876	1.04e-228	2.08e-226	Omentum	protein_coding	cadherin 3, type 1, P-cadherin (placental) [Source:HGNC Symbol;Acc:1762]
ENSG00000254951.3	RP11-494M8.4	2.98661	-4.04891	4.04891	0.219839	-18.4176	9.49e-76	2.57e-74	Omentum	sense_overlapping	RP11-494M8.4
ENSG00000237659.1	RNASEH2CP1	3.13883	4.04526	4.04526	0.215882	18.7383	2.41e-78	6.97e-77	Subcutaneous	pseudogene	ribonuclease H2, subunit C pseudogene 1 [Source:HGNC Symbol;Acc:24117]
ENSG00000267607.1	CTD-2369P2.8	14.7574	-4.01445	4.01445	0.182298	-22.0213	1.8e-107	8.87e-106	Omentum	antisense	CTD-2369P2.8
ENSG00000185149.5	NPY2R	30.3791	4.0105	4.0105	0.178986	22.4068	3.38e-111	1.77e-109	Subcutaneous	protein_coding	neuropeptide Y receptor Y2 [Source:HGNC Symbol;Acc:7957]
ENSG00000100593.13	ISM2	44.3406	-4.00553	4.00553	0.123537	-32.4237	1.27e-230	2.56e-228	Omentum	protein_coding	isthmin 2 [Source:HGNC Symbol;Acc:23176]
ENSG00000271736.1	RP11-85G21.3	3.23123	-3.9833	3.9833	0.203146	-19.6081	1.32e-85	4.4e-84	Omentum	lincRNA	RP11-85G21.3
ENSG00000111057.6	KRT18	3798.71	-3.98295	3.98295	0.0984229	-40.4677	0	0	Omentum	protein_coding	keratin 18 [Source:HGNC Symbol;Acc:6430]
ENSG00000180772.6	AGTR2	6.45082	-3.97346	3.97346	0.242081	-16.4138	1.52e-60	2.98e-59	Omentum	protein_coding	angiotensin II receptor, type 2 [Source:HGNC Symbol;Acc:338]
ENSG00000128342.4	LIF	3225.73	-3.96857	3.96857	0.134224	-29.5667	4e-192	5.93e-190	Omentum	protein_coding	leukemia inhibitory factor [Source:HGNC Symbol;Acc:6596]
ENSG00000224930.2	LINC00162	12.7673	-3.96848	3.96848	0.18063	-21.9702	5.55e-107	2.71e-105	Omentum	lincRNA	long intergenic non-protein coding RNA 162 [Source:HGNC Symbol;Acc:19725]
ENSG00000162006.5	MSLNL	6.89173	-3.96466	3.96466	0.159735	-24.8203	5.42e-136	4.02e-134	Omentum	protein_coding	mesothelin-like [Source:HGNC Symbol;Acc:14170]
ENSG00000113645.9	WWC1	654.55	-3.9466	3.9466	0.113314	-34.8289	8.87e-266	2.27e-263	Omentum	protein_coding	WW and C2 domain containing 1 [Source:HGNC Symbol;Acc:29435]
ENSG00000223930.1	RP11-33A14.1	7.14721	-3.94429	3.94429	0.186419	-21.1582	2.32e-99	1.01e-97	Omentum	lincRNA	RP11-33A14.1
ENSG00000223414.2	LINC00473	272.083	-3.9423	3.9423	0.13321	-29.5946	1.75e-192	2.62e-190	Omentum	lincRNA	long intergenic non-protein coding RNA 473 [Source:HGNC Symbol;Acc:21160]
ENSG00000115009.7	CCL20	176.351	-3.94155	3.94155	0.210204	-18.751	1.9e-78	5.5e-77	Omentum	protein_coding	chemokine (C-C motif) ligand 20 [Source:HGNC Symbol;Acc:10619]
ENSG00000204677.6	FAM153C	149.108	-3.94099	3.94099	0.107994	-36.4926	1.45e-291	4.5e-289	Omentum	protein_coding	family with sequence similarity 153, member C [Source:HGNC Symbol;Acc:33936]
ENSG00000226005.3	RP11-464C19.3	10.3955	-3.9401	3.9401	0.18996	-20.7418	1.45e-95	5.85e-94	Omentum	lincRNA	RP11-464C19.3
ENSG00000204866.4	IGFL2	30.532	-3.93869	3.93869	0.162919	-24.1758	4e-129	2.71e-127	Omentum	protein_coding	IGF-like family member 2 [Source:HGNC Symbol;Acc:32929]
ENSG00000261429.2	DPPA2P4	7.77008	-3.9268	3.9268	0.228403	-17.1924	3.03e-66	6.7e-65	Omentum	pseudogene	developmental pluripotency associated 2 pseudogene 4 [Source:HGNC Symbol;Acc:44629]
ENSG00000256802.2	RP11-680F8.1	10.3683	-3.92096	3.92096	0.161472	-24.2827	2.99e-130	2.06e-128	Omentum	antisense	RP11-680F8.1
ENSG00000099812.6	MISP	82.8432	-3.91831	3.91831	0.113801	-34.4314	8.56e-260	2.11e-257	Omentum	protein_coding	mitotic spindle positioning [Source:HGNC Symbol;Acc:27000]
ENSG00000228952.1	RP11-567G11.1	1.72907	-3.90646	3.90646	0.200937	-19.4412	3.46e-84	1.13e-82	Omentum	lincRNA	RP11-567G11.1
ENSG00000113196.2	HAND1	9.3137	-3.8963	3.8963	0.171533	-22.7147	3.21e-114	1.76e-112	Omentum	protein_coding	heart and neural crest derivatives expressed 1 [Source:HGNC Symbol;Acc:4807]
ENSG00000125144.9	MT1G	1585.73	-3.89305	3.89305	0.130209	-29.8985	2.06e-196	3.12e-194	Omentum	protein_coding	metallothionein 1G [Source:HGNC Symbol;Acc:7399]
ENSG00000137675.4	MMP27	69.548	3.89156	3.89156	0.129393	30.0754	1.02e-198	1.57e-196	Subcutaneous	protein_coding	matrix metallopeptidase 27 [Source:HGNC Symbol;Acc:14250]
ENSG00000125740.9	FOSB	28316.2	-3.87571	3.87571	0.169013	-22.9314	2.26e-116	1.29e-114	Omentum	protein_coding	FBJ murine osteosarcoma viral oncogene homolog B [Source:HGNC Symbol;Acc:3797]
ENSG00000170549.3	IRX1	262.102	3.86044	3.86044	0.0779945	49.4963	0	0	Subcutaneous	protein_coding	iroquois homeobox 1 [Source:HGNC Symbol;Acc:14358]
ENSG00000257582.1	RP11-129J12.2	1.55607	-3.85453	3.85453	0.176233	-21.8718	4.82e-106	2.31e-104	Omentum	antisense	RP11-129J12.2
ENSG00000250133.2	HOXC-AS2	72.8889	3.84951	3.84951	0.0720882	53.4	0	0	Subcutaneous	antisense	HOXC cluster antisense RNA 2 [Source:HGNC Symbol;Acc:43750]
ENSG00000171345.9	KRT19	2596.43	-3.8408	3.8408	0.135421	-28.3619	5.97e-177	7.57e-175	Omentum	protein_coding	keratin 19 [Source:HGNC Symbol;Acc:6436]
ENSG00000240253.1	AC140481.7	4.88354	-3.83965	3.83965	0.177293	-21.6571	5.21e-104	2.44e-102	Omentum	pseudogene	fatty acyl CoA reductase 2 pseudogene 3 [Source:HGNC Symbol;Acc:49285]
ENSG00000204071.5	TCEAL6	35.664	-3.83654	3.83654	0.143343	-26.7648	8.3e-158	8.19e-156	Omentum	protein_coding	transcription elongation factor A (SII)-like 6 [Source:HGNC Symbol;Acc:24553]
ENSG00000172508.6	CARNS1	1551.16	-3.8324	3.8324	0.0998691	-38.3742	0	0	Omentum	protein_coding	carnosine synthase 1 [Source:HGNC Symbol;Acc:29268]
ENSG00000260877.1	RP11-211G23.2	29.1081	3.82083	3.82083	0.152952	24.9805	9.95e-138	7.61e-136	Subcutaneous	lincRNA	RP11-211G23.2
ENSG00000226043.1	AP000705.7	1.22199	-3.79009	3.79009	0.197721	-19.1689	6.73e-82	2.09e-80	Omentum	lincRNA	AP000705.7
ENSG00000166923.6	GREM1	3293.06	-3.78688	3.78688	0.137877	-27.4657	4.51e-166	4.99e-164	Omentum	protein_coding	gremlin 1, DAN family BMP antagonist [Source:HGNC Symbol;Acc:2001]
ENSG00000124107.5	SLPI	2679.34	-3.7789	3.7789	0.10432	-36.2242	2.53e-287	7.58e-285	Omentum	protein_coding	secretory leukocyte peptidase inhibitor [Source:HGNC Symbol;Acc:11092]
ENSG00000196374.5	HIST1H2BM	3.03903	-3.77181	3.77181	0.319878	-11.7914	4.32e-32	3.53e-31	Omentum	protein_coding	histone cluster 1, H2bm [Source:HGNC Symbol;Acc:4750]
ENSG00000050730.11	TNIP3	34.1844	-3.76942	3.76942	0.155075	-24.3071	1.65e-130	1.14e-128	Omentum	protein_coding	TNFAIP3 interacting protein 3 [Source:HGNC Symbol;Acc:19315]
ENSG00000270123.2	VTRNA2-1	2.71656	-3.76361	3.76361	0.244453	-15.396	1.74e-53	2.85e-52	Omentum	lincRNA	vault RNA 2-1 [Source:HGNC Symbol;Acc:37054]
ENSG00000176294.3	OR4N2	1.34407	-3.76168	3.76168	0.279921	-13.4384	3.6e-41	4.06e-40	Omentum	protein_coding	olfactory receptor, family 4, subfamily N, member 2 [Source:HGNC Symbol;Acc:14742]
ENSG00000242550.1	SERPINB10	13.0926	-3.76066	3.76066	0.146741	-25.6278	7.47e-145	6.21e-143	Omentum	protein_coding	serpin peptidase inhibitor, clade B (ovalbumin), member 10 [Source:HGNC Symbol;Acc:8942]
ENSG00000227590.1	ATP5G1P5	1.55018	-3.75922	3.75922	0.251613	-14.9404	1.8e-50	2.68e-49	Omentum	pseudogene	ATP synthase, H+ transporting, mitochondrial Fo complex, subunit C1 (subunit 9) pseudogene 5 [Source:HGNC Symbol;Acc:39508]
ENSG00000230525.1	AC007403.2	1.30527	-3.75607	3.75607	0.180259	-20.8371	1.99e-96	8.12e-95	Omentum	lincRNA	AC007403.2
ENSG00000261863.1	RP11-141J13.5	4.47527	-3.74172	3.74172	0.158318	-23.6342	1.72e-123	1.09e-121	Omentum	lincRNA	RP11-141J13.5
ENSG00000240457.2	RN7SL472P	1.64147	-3.73756	3.73756	0.307465	-12.156	5.33e-34	4.66e-33	Omentum	misc_RNA	RNA, 7SL, cytoplasmic 472, pseudogene [Source:HGNC Symbol;Acc:46488]
ENSG00000258115.1	RP11-89M22.3	1.15923	-3.73708	3.73708	0.28847	-12.9548	2.21e-38	2.26e-37	Omentum	antisense	RP11-89M22.3
ENSG00000256391.1	SDIM1	3.21428	-3.73521	3.73521	0.189379	-19.7235	1.35e-86	4.64e-85	Omentum	protein_coding	stress responsive DNAJB4 interacting membrane protein 1 [Source:HGNC Symbol;Acc:38749]
ENSG00000134762.12	DSC3	838.485	-3.73201	3.73201	0.159219	-23.4395	1.69e-121	1.04e-119	Omentum	protein_coding	desmocollin 3 [Source:HGNC Symbol;Acc:3037]
ENSG00000169429.6	IL8	1562.42	-3.72753	3.72753	0.144332	-25.8261	4.52e-147	3.91e-145	Omentum	protein_coding	interleukin 8 [Source:HGNC Symbol;Acc:6025]
ENSG00000150750.6	C11orf53	24.9298	3.726	3.726	0.127182	29.2965	1.15e-188	1.63e-186	Subcutaneous	protein_coding	chromosome 11 open reading frame 53 [Source:HGNC Symbol;Acc:30527]
ENSG00000177535.6	OR2B11	4.98331	-3.72189	3.72189	0.22882	-16.2656	1.73e-59	3.32e-58	Omentum	protein_coding	olfactory receptor, family 2, subfamily B, member 11 [Source:HGNC Symbol;Acc:31249]
ENSG00000148734.7	NPFFR1	46.5178	-3.72059	3.72059	0.149739	-24.8472	2.77e-136	2.08e-134	Omentum	protein_coding	neuropeptide FF receptor 1 [Source:HGNC Symbol;Acc:17425]
ENSG00000242575.1	AC012501.3	1.98817	-3.71866	3.71866	0.247527	-15.0233	5.17e-51	7.81e-50	Omentum	pseudogene	AC012501.3
ENSG00000136327.6	NKX2-8	1.63432	-3.71574	3.71574	0.266639	-13.9355	3.86e-44	4.78e-43	Omentum	protein_coding	NK2 homeobox 8 [Source:HGNC Symbol;Acc:16364]
ENSG00000101448.9	EPPIN	8.76857	-3.71237	3.71237	0.200461	-18.5192	1.45e-76	4e-75	Omentum	protein_coding	epididymal peptidase inhibitor [Source:HGNC Symbol;Acc:15932]
ENSG00000105894.7	PTN	875.822	-3.70511	3.70511	0.0984687	-37.6273	0	0	Omentum	protein_coding	pleiotrophin [Source:HGNC Symbol;Acc:9630]
ENSG00000229089.2	ANKRD20A8P	15.958	-3.69753	3.69753	0.211849	-17.4536	3.23e-68	7.48e-67	Omentum	pseudogene	ankyrin repeat domain 20 family, member A8, pseudogene [Source:HGNC Symbol;Acc:23666]
ENSG00000206557.5	TRIM71	19.5239	-3.69301	3.69301	0.151853	-24.3196	1.22e-130	8.43e-129	Omentum	protein_coding	tripartite motif containing 71, E3 ubiquitin protein ligase [Source:HGNC Symbol;Acc:32669]
ENSG00000260823.1	RP11-249C24.10	7.59836	-3.69191	3.69191	0.203618	-18.1315	1.8e-73	4.67e-72	Omentum	lincRNA	RP11-249C24.10
ENSG00000229407.1	RP11-12M5.3	1.85711	-3.69121	3.69121	0.193102	-19.1154	1.88e-81	5.78e-80	Omentum	antisense	RP11-12M5.3
ENSG00000237096.1	RP4-782G3.1	1.44316	-3.68954	3.68954	0.208825	-17.668	7.39e-70	1.76e-68	Omentum	lincRNA	RP4-782G3.1
ENSG00000221972.2	C3orf36	42.4885	-3.68931	3.68931	0.138899	-26.5611	1.91e-155	1.84e-153	Omentum	protein_coding	chromosome 3 open reading frame 36 [Source:HGNC Symbol;Acc:26170]
ENSG00000177519.3	RPRM	172.57	-3.68906	3.68906	0.114964	-32.0887	6.34e-226	1.25e-223	Omentum	protein_coding	reprimo, TP53 dependent G2 arrest mediator candidate [Source:HGNC Symbol;Acc:24201]
ENSG00000181085.10	MAPK15	93.6305	-3.68856	3.68856	0.10614	-34.7518	1.3e-264	3.32e-262	Omentum	protein_coding	mitogen-activated protein kinase 15 [Source:HGNC Symbol;Acc:24667]
ENSG00000170369.3	CST2	12.9914	-3.68438	3.68438	0.18637	-19.7692	5.49e-87	1.89e-85	Omentum	protein_coding	cystatin SA [Source:HGNC Symbol;Acc:2474]
ENSG00000183072.9	NKX2-5	21.1361	-3.67421	3.67421	0.140049	-26.2352	1.05e-151	9.74e-150	Omentum	protein_coding	NK2 homeobox 5 [Source:HGNC Symbol;Acc:2488]
ENSG00000183783.6	KCTD8	80.8286	-3.66927	3.66927	0.130416	-28.1352	3.64e-174	4.45e-172	Omentum	protein_coding	potassium channel tetramerization domain containing 8 [Source:HGNC Symbol;Acc:22394]
ENSG00000254532.1	RP11-624D11.2	3.76073	-3.66192	3.66192	0.213479	-17.1535	5.92e-66	1.3e-64	Omentum	lincRNA	RP11-624D11.2
ENSG00000255364.1	RP11-94A24.1	2.36835	3.65883	3.65883	0.247557	14.7798	1.98e-49	2.86e-48	Subcutaneous	lincRNA	RP11-94A24.1
ENSG00000230156.2	LINC00443	1.55273	-3.64357	3.64357	0.22046	-16.5271	2.34e-61	4.64e-60	Omentum	lincRNA	long intergenic non-protein coding RNA 443 [Source:HGNC Symbol;Acc:42780]
ENSG00000250064.1	RP11-123O22.1	1.12171	-3.64323	3.64323	0.278918	-13.062	5.43e-39	5.68e-38	Omentum	lincRNA	RP11-123O22.1
ENSG00000259530.1	RP11-259A24.1	4.58212	3.63518	3.63518	0.194204	18.7183	3.51e-78	1.01e-76	Subcutaneous	lincRNA	RP11-259A24.1
ENSG00000235571.1	SNX18P14	3.1372	-3.62848	3.62848	0.273082	-13.2872	2.75e-40	3e-39	Omentum	pseudogene	sorting nexin 18 pseudogene 14 [Source:HGNC Symbol;Acc:39622]
ENSG00000226722.2	LINC00424	1.10651	-3.62429	3.62429	0.288983	-12.5415	4.42e-36	4.18e-35	Omentum	processed_transcript	long intergenic non-protein coding RNA 424 [Source:HGNC Symbol;Acc:42815]
ENSG00000268812.2	RP1-102K2.8	30.8343	-3.6211	3.6211	0.141678	-25.5586	4.41e-144	3.63e-142	Omentum	antisense	RP1-102K2.8
ENSG00000223940.1	KRT8P8	2.19737	-3.61595	3.61595	0.219993	-16.4367	1.05e-60	2.05e-59	Omentum	pseudogene	keratin 8 pseudogene 8 [Source:HGNC Symbol;Acc:33362]
ENSG00000213483.3	NDUFAF4P2	1.22592	-3.60504	3.60504	0.2654	-13.5834	5.02e-42	5.82e-41	Omentum	pseudogene	NADH dehydrogenase (ubiquinone) complex I, assembly factor 4 pseudogene 2 [Source:HGNC Symbol;Acc:44541]
ENSG00000158901.7	WFDC8	1.77763	-3.60315	3.60315	0.249201	-14.4588	2.21e-47	3.01e-46	Omentum	protein_coding	WAP four-disulfide core domain 8 [Source:HGNC Symbol;Acc:16163]
ENSG00000229743.2	AC018730.3	1.58205	3.59601	3.59601	0.193014	18.6309	1.81e-77	5.11e-76	Subcutaneous	antisense	long intergenic non-protein coding RNA 1159 [Source:HGNC Symbol;Acc:49514]
ENSG00000261618.1	RP11-79H23.3	39.1685	-3.59142	3.59142	0.155877	-23.04	1.85e-117	1.07e-115	Omentum	lincRNA	RP11-79H23.3
ENSG00000117152.9	RGS4	468.328	-3.57966	3.57966	0.104497	-34.2562	3.52e-257	8.34e-255	Omentum	protein_coding	regulator of G-protein signaling 4 [Source:HGNC Symbol;Acc:10000]
ENSG00000223564.1	CYP4F32P	26.5665	-3.57457	3.57457	0.189223	-18.8908	1.36e-79	4.03e-78	Omentum	pseudogene	cytochrome P450, family 4, subfamily F, polypeptide 32, pseudogene [Source:HGNC Symbol;Acc:39951]
ENSG00000264315.1	HNRNPA1P11	1.25496	-3.57176	3.57176	0.24729	-14.4436	2.75e-47	3.74e-46	Omentum	pseudogene	heterogeneous nuclear ribonucleoprotein A1 pseudogene 11 [Source:HGNC Symbol;Acc:39129]
ENSG00000178597.4	PSAPL1	44.6912	-3.5598	3.5598	0.1279	-27.8326	1.75e-170	2.05e-168	Omentum	protein_coding	prosaposin-like 1 (gene/pseudogene) [Source:HGNC Symbol;Acc:33131]
ENSG00000196890.3	HIST3H2BB	8.83523	-3.55629	3.55629	0.176798	-20.115	5.45e-90	2e-88	Omentum	protein_coding	histone cluster 3, H2bb [Source:HGNC Symbol;Acc:20514]
ENSG00000250451.1	HOXC-AS1	117.063	3.5561	3.5561	0.076929	46.2258	0	0	Subcutaneous	antisense	HOXC cluster antisense RNA 1 [Source:HGNC Symbol;Acc:43749]
ENSG00000243273.1	RP11-166N6.2	1.76629	-3.54303	3.54303	0.263639	-13.439	3.57e-41	4.03e-40	Omentum	antisense	RP11-166N6.2
ENSG00000165694.5	FRMD7	7.44193	3.5355	3.5355	0.221065	15.993	1.43e-57	2.6e-56	Subcutaneous	protein_coding	FERM domain containing 7 [Source:HGNC Symbol;Acc:8079]
ENSG00000092607.9	TBX15	2579.3	3.53451	3.53451	0.0549067	64.373	0	0	Subcutaneous	protein_coding	T-box 15 [Source:HGNC Symbol;Acc:11594]
ENSG00000270036.1	RP11-685G9.4	0.997836	-3.50897	3.50897	0.221746	-15.8243	2.11e-56	3.76e-55	Omentum	lincRNA	RP11-685G9.4
ENSG00000246095.2	AC006445.8	6.84723	-3.49933	3.49933	0.142361	-24.5807	2.03e-133	1.47e-131	Omentum	lincRNA	long intergenic non-protein coding RNA 1096 [Source:HGNC Symbol;Acc:27739]
ENSG00000258751.1	RP11-2G1.1	0.946343	-3.49447	3.49447	0.318285	-10.9791	4.82e-28	3.38e-27	Omentum	lincRNA	RP11-2G1.1
ENSG00000107807.8	TLX1	7.4785	-3.49413	3.49413	0.157522	-22.1818	5.15e-109	2.6e-107	Omentum	protein_coding	T-cell leukemia homeobox 1 [Source:HGNC Symbol;Acc:5056]
ENSG00000261026.1	CTD-3247F14.2	136.958	-3.48443	3.48443	0.141365	-24.6484	3.83e-134	2.79e-132	Omentum	sense_overlapping	CTD-3247F14.2
ENSG00000186897.3	C1QL4	13.5233	-3.48413	3.48413	0.142197	-24.5021	1.4e-132	9.95e-131	Omentum	protein_coding	complement component 1, q subcomponent-like 4 [Source:HGNC Symbol;Acc:31416]
ENSG00000237512.2	UNC5B-AS1	21.2753	-3.47716	3.47716	0.155609	-22.3455	1.34e-110	6.92e-109	Omentum	antisense	UNC5B antisense RNA 1 [Source:HGNC Symbol;Acc:45096]
ENSG00000266283.1	RP11-627G18.1	9.10436	-3.47446	3.47446	0.130952	-26.5322	4.12e-155	3.95e-153	Omentum	antisense	RP11-627G18.1
ENSG00000128510.6	CPA4	354.471	-3.46671	3.46671	0.141447	-24.509	1.19e-132	8.42e-131	Omentum	protein_coding	carboxypeptidase A4 [Source:HGNC Symbol;Acc:15740]
ENSG00000244649.2	CTD-2377D24.6	6.59406	-3.46328	3.46328	0.16892	-20.5024	2.05e-93	7.95e-92	Omentum	lincRNA	CTD-2377D24.6
ENSG00000249345.2	RP11-575F12.1	4.12538	-3.45078	3.45078	0.142888	-24.1502	7.43e-129	5.01e-127	Omentum	lincRNA	RP11-575F12.1
ENSG00000259711.1	CTD-3032H12.2	1.38115	3.45051	3.45051	0.164702	20.95	1.88e-97	7.85e-96	Subcutaneous	lincRNA	CTD-3032H12.2
ENSG00000233101.6	HOXB-AS3	57.9391	-3.44828	3.44828	0.0621087	-55.52	0	0	Omentum	antisense	HOXB cluster antisense RNA 3 [Source:HGNC Symbol;Acc:40283]
ENSG00000205038.7	PKHD1L1	3519.83	-3.44006	3.44006	0.139576	-24.6465	4.01e-134	2.92e-132	Omentum	protein_coding	polycystic kidney and hepatic disease 1 (autosomal recessive)-like 1 [Source:HGNC Symbol;Acc:20313]
ENSG00000198576.2	ARC	902.008	-3.43926	3.43926	0.117944	-29.1601	6.22e-187	8.62e-185	Omentum	protein_coding	activity-regulated cytoskeleton-associated protein [Source:HGNC Symbol;Acc:648]
ENSG00000205358.3	MT1H	72.9734	-3.43742	3.43742	0.14479	-23.7407	1.37e-124	8.81e-123	Omentum	protein_coding	metallothionein 1H [Source:HGNC Symbol;Acc:7400]
ENSG00000198354.4	DCAF12L2	35.0213	3.43701	3.43701	0.103437	33.228	4.25e-242	9.35e-240	Subcutaneous	protein_coding	DDB1 and CUL4 associated factor 12-like 2 [Source:HGNC Symbol;Acc:32950]
ENSG00000133488.10	SEC14L4	11.3758	-3.43473	3.43473	0.134016	-25.6293	7.2e-145	6e-143	Omentum	protein_coding	SEC14-like 4 (S. cerevisiae) [Source:HGNC Symbol;Acc:20627]
ENSG00000110680.8	CALCA	25.6621	-3.43348	3.43348	0.18731	-18.3304	4.73e-75	1.26e-73	Omentum	protein_coding	calcitonin-related polypeptide alpha [Source:HGNC Symbol;Acc:1437]
ENSG00000259925.1	CTA-363E6.2	1.27511	-3.43264	3.43264	0.237479	-14.4545	2.35e-47	3.2e-46	Omentum	lincRNA	CTA-363E6.2
ENSG00000163735.6	CXCL5	79.7457	-3.4283	3.4283	0.18188	-18.8493	2.98e-79	8.8e-78	Omentum	protein_coding	chemokine (C-X-C motif) ligand 5 [Source:HGNC Symbol;Acc:10642]
ENSG00000255798.1	RP11-817J15.3	3.64908	3.42507	3.42507	0.188205	18.1986	5.29e-74	1.38e-72	Subcutaneous	protein_coding	Uncharacterized protein [Source:UniProtKB/TrEMBL;Acc:F5H5T4]
ENSG00000225898.1	AC002075.3	1.04978	-3.42494	3.42494	0.321838	-10.6418	1.9e-26	1.25e-25	Omentum	pseudogene	AC002075.3
ENSG00000204717.4	AC073464.11	2.62033	-3.41997	3.41997	0.270858	-12.6264	1.51e-36	1.45e-35	Omentum	pseudogene	AC073464.11
ENSG00000236501.1	AC079305.11	3.29603	-3.41821	3.41821	0.191737	-17.8276	4.32e-71	1.06e-69	Omentum	lincRNA	AC079305.11
ENSG00000187550.4	SBK2	15.0168	-3.41748	3.41748	0.140967	-24.2432	7.81e-130	5.36e-128	Omentum	protein_coding	SH3 domain binding kinase family, member 2 [Source:HGNC Symbol;Acc:34416]
ENSG00000245694.4	CRNDE	417.324	3.41215	3.41215	0.0499397	68.3253	0	0	Subcutaneous	lincRNA	colorectal neoplasia differentially expressed (non-protein coding) [Source:HGNC Symbol;Acc:37078]
ENSG00000089225.15	TBX5	181.349	3.40968	3.40968	0.111413	30.6039	1.09e-205	1.79e-203	Subcutaneous	protein_coding	T-box 5 [Source:HGNC Symbol;Acc:11604]
ENSG00000264012.1	RP11-627G18.2	4.84903	-3.40834	3.40834	0.121286	-28.1018	9.32e-174	1.13e-171	Omentum	antisense	RP11-627G18.2
ENSG00000186493.7	C5orf38	227.431	3.4072	3.4072	0.0608346	56.0076	0	0	Subcutaneous	protein_coding	chromosome 5 open reading frame 38 [Source:HGNC Symbol;Acc:24226]
ENSG00000141738.9	GRB7	334.099	-3.40617	3.40617	0.111444	-30.5638	3.71e-205	6.04e-203	Omentum	protein_coding	growth factor receptor-bound protein 7 [Source:HGNC Symbol;Acc:4567]
ENSG00000125735.6	TNFSF14	1846.68	-3.40043	3.40043	0.109313	-31.1074	1.91e-212	3.36e-210	Omentum	protein_coding	tumor necrosis factor (ligand) superfamily, member 14 [Source:HGNC Symbol;Acc:11930]
ENSG00000177459.6	C8orf47	18.3575	-3.39702	3.39702	0.140422	-24.1915	2.73e-129	1.86e-127	Omentum	protein_coding	chromosome 8 open reading frame 47 [Source:HGNC Symbol;Acc:26823]
ENSG00000238042.1	RP11-815M8.1	8.35214	3.39645	3.39645	0.122512	27.7234	3.65e-169	4.2e-167	Subcutaneous	lincRNA	RP11-815M8.1
ENSG00000134716.5	CYP2J2	75.3233	-3.39518	3.39518	0.136488	-24.8753	1.38e-136	1.04e-134	Omentum	protein_coding	cytochrome P450, family 2, subfamily J, polypeptide 2 [Source:HGNC Symbol;Acc:2634]
ENSG00000257061.1	RP4-809F18.2	0.964275	-3.39159	3.39159	0.252735	-13.4196	4.65e-41	5.21e-40	Omentum	lincRNA	RP4-809F18.2
ENSG00000271239.1	RP11-238F2.1	68.3161	3.38952	3.38952	0.121239	27.9574	5.36e-172	6.37e-170	Subcutaneous	lincRNA	RP11-238F2.1
ENSG00000215089.3	KRT18P11	1.71732	-3.38483	3.38483	0.187822	-18.0215	1.32e-72	3.36e-71	Omentum	pseudogene	keratin 18 pseudogene 11 [Source:HGNC Symbol;Acc:6431]
ENSG00000128965.7	CHAC1	598.166	-3.38366	3.38366	0.126393	-26.7709	7.04e-158	6.96e-156	Omentum	protein_coding	ChaC, cation transport regulator homolog 1 (E. coli) [Source:HGNC Symbol;Acc:28680]
ENSG00000172367.11	PDZD3	85.3728	-3.38061	3.38061	0.108589	-31.1321	8.86e-213	1.57e-210	Omentum	protein_coding	PDZ domain containing 3 [Source:HGNC Symbol;Acc:19891]
ENSG00000106031.6	HOXA13	86.247	3.38018	3.38018	0.13832	24.4374	6.86e-132	4.83e-130	Subcutaneous	protein_coding	homeobox A13 [Source:HGNC Symbol;Acc:5102]
ENSG00000152910.14	CNTNAP4	45.8116	3.37933	3.37933	0.108032	31.2809	8.5e-215	1.57e-212	Subcutaneous	protein_coding	contactin associated protein-like 4 [Source:HGNC Symbol;Acc:18747]
ENSG00000256615.1	RP11-59N23.3	1.45504	3.3785	3.3785	0.183672	18.3942	1.46e-75	3.94e-74	Subcutaneous	antisense	RP11-59N23.3
ENSG00000250538.1	RP11-92A5.2	7.76389	3.37266	3.37266	0.219364	15.3747	2.42e-53	3.95e-52	Subcutaneous	antisense	RP11-92A5.2
ENSG00000133105.3	RXFP2	11.4172	3.36496	3.36496	0.21171	15.8942	6.95e-57	1.25e-55	Subcutaneous	protein_coding	relaxin/insulin-like family peptide receptor 2 [Source:HGNC Symbol;Acc:17318]
ENSG00000109072.9	VTN	315.556	-3.36173	3.36173	0.0885972	-37.944	0	0	Omentum	protein_coding	vitronectin [Source:HGNC Symbol;Acc:12724]
ENSG00000182329.6	AC079354.1	5.4542	-3.35292	3.35292	0.145668	-23.0176	3.11e-117	1.79e-115	Omentum	protein_coding	uncharacterized protein KIAA2012 [Source:RefSeq peptide;Acc:NP_001264301]
ENSG00000249776.1	RP11-133F8.2	1.14262	-3.35009	3.35009	0.193637	-17.3008	4.64e-67	1.05e-65	Omentum	lincRNA	RP11-133F8.2
ENSG00000187185.3	CTD-2600O9.1	2.57888	-3.34518	3.34518	0.180204	-18.5633	6.36e-77	1.78e-75	Omentum	protein_coding	uncharacterized protein LOC388282 [Source:RefSeq peptide;Acc:NP_001265010]
ENSG00000260695.1	RP11-513N24.1	5.89938	3.34329	3.34329	0.160074	20.8859	7.2e-97	2.97e-95	Subcutaneous	lincRNA	RP11-513N24.1
ENSG00000110484.6	SCGB2A2	35.7453	3.33941	3.33941	0.205067	16.2845	1.27e-59	2.45e-58	Subcutaneous	protein_coding	secretoglobin, family 2A, member 2 [Source:HGNC Symbol;Acc:7050]
ENSG00000102794.5	IRG1	2.94346	-3.32254	3.32254	0.342943	-9.68829	3.38e-22	1.87e-21	Omentum	protein_coding	immunoresponsive 1 homolog (mouse) [Source:HGNC Symbol;Acc:33904]
ENSG00000148604.9	RGR	23.2335	-3.3204	3.3204	0.144074	-23.0464	1.6e-117	9.27e-116	Omentum	protein_coding	retinal G protein coupled receptor [Source:HGNC Symbol;Acc:9990]
ENSG00000143839.12	REN	20.5306	-3.31982	3.31982	0.16517	-20.0994	7.47e-90	2.72e-88	Omentum	protein_coding	renin [Source:HGNC Symbol;Acc:9958]
ENSG00000100739.6	BDKRB1	296.137	-3.31615	3.31615	0.107619	-30.8139	1.71e-208	2.87e-206	Omentum	protein_coding	bradykinin receptor B1 [Source:HGNC Symbol;Acc:1029]
ENSG00000255399.2	TBX5-AS1	46.2641	3.31564	3.31564	0.108728	30.4949	3.04e-204	4.89e-202	Subcutaneous	antisense	TBX5 antisense RNA 1 [Source:HGNC Symbol;Acc:27402]
ENSG00000120068.5	HOXB8	225.811	-3.31156	3.31156	0.0626521	-52.8562	0	0	Omentum	protein_coding	homeobox B8 [Source:HGNC Symbol;Acc:5119]
ENSG00000273293.1	RP11-445N20.3	1.55788	-3.30634	3.30634	0.154968	-21.3357	5.3e-101	2.36e-99	Omentum	lincRNA	RP11-445N20.3
ENSG00000203814.5	HIST2H2BF	71.5586	-3.30371	3.30371	0.141092	-23.4152	2.99e-121	1.82e-119	Omentum	protein_coding	histone cluster 2, H2bf [Source:HGNC Symbol;Acc:24700]
ENSG00000153446.11	C16orf89	419.371	-3.30113	3.30113	0.080126	-41.1993	0	0	Omentum	protein_coding	chromosome 16 open reading frame 89 [Source:HGNC Symbol;Acc:28687]
ENSG00000160471.8	COX6B2	39.4798	-3.30081	3.30081	0.106292	-31.0542	1e-211	1.73e-209	Omentum	protein_coding	cytochrome c oxidase subunit VIb polypeptide 2 (testis) [Source:HGNC Symbol;Acc:24380]
ENSG00000163082.9	SGPP2	244.159	-3.29325	3.29325	0.0989512	-33.2815	7.15e-243	1.58e-240	Omentum	protein_coding	sphingosine-1-phosphate phosphatase 2 [Source:HGNC Symbol;Acc:19953]
ENSG00000173157.12	ADAMTS20	1.41934	-3.28868	3.28868	0.240551	-13.6715	1.5e-42	1.78e-41	Omentum	protein_coding	ADAM metallopeptidase with thrombospondin type 1 motif, 20 [Source:HGNC Symbol;Acc:17178]
ENSG00000229269.1	RP11-298A8.2	0.805747	-3.28844	3.28844	0.274294	-11.9887	4.07e-33	3.45e-32	Omentum	lincRNA	RP11-298A8.2
ENSG00000094755.12	GABRP	127.671	3.28816	3.28816	0.101124	32.5163	6.27e-232	1.28e-229	Subcutaneous	protein_coding	gamma-aminobutyric acid (GABA) A receptor, pi [Source:HGNC Symbol;Acc:4089]
ENSG00000174939.6	ASPHD1	205.588	-3.28431	3.28431	0.0986075	-33.3069	3.07e-243	6.84e-241	Omentum	protein_coding	aspartate beta-hydroxylase domain containing 1 [Source:HGNC Symbol;Acc:27380]
ENSG00000187871.2	GFRAL	11.2451	3.27934	3.27934	0.128126	25.5947	1.75e-144	1.45e-142	Subcutaneous	protein_coding	GDNF family receptor alpha like [Source:HGNC Symbol;Acc:32789]
ENSG00000197584.7	KCNMB2	12.6908	-3.27663	3.27663	0.148166	-22.1146	2.29e-108	1.14e-106	Omentum	protein_coding	potassium large conductance calcium-activated channel, subfamily M, beta member 2 [Source:HGNC Symbol;Acc:6286]
ENSG00000176532.3	PRR15	237.889	-3.27533	3.27533	0.0961812	-34.0538	3.57e-254	8.4e-252	Omentum	protein_coding	proline rich 15 [Source:HGNC Symbol;Acc:22310]
ENSG00000106018.9	VIPR2	536.436	-3.26937	3.26937	0.0913495	-35.7897	1.6e-280	4.57e-278	Omentum	protein_coding	vasoactive intestinal peptide receptor 2 [Source:HGNC Symbol;Acc:12695]
ENSG00000175745.7	NR2F1	2905.9	-3.26905	3.26905	0.0543845	-60.11	0	0	Omentum	protein_coding	nuclear receptor subfamily 2, group F, member 1 [Source:HGNC Symbol;Acc:7975]
ENSG00000181009.4	OR52N5	5.22559	-3.26123	3.26123	0.282958	-11.5255	9.82e-31	7.63e-30	Omentum	protein_coding	olfactory receptor, family 52, subfamily N, member 5 [Source:HGNC Symbol;Acc:15231]
ENSG00000154645.9	CHODL	167.008	-3.25135	3.25135	0.0901671	-36.0591	9.93e-285	2.91e-282	Omentum	protein_coding	chondrolectin [Source:HGNC Symbol;Acc:17807]
ENSG00000259514.1	RP11-685G9.2	0.999499	-3.24888	3.24888	0.170816	-19.0197	1.17e-80	3.53e-79	Omentum	antisense	RP11-685G9.2
ENSG00000079101.12	CLUL1	12.3594	-3.24467	3.24467	0.141922	-22.8623	1.1e-115	6.17e-114	Omentum	protein_coding	clusterin-like 1 (retinal) [Source:HGNC Symbol;Acc:2096]
ENSG00000263050.1	RP11-667K14.3	107.465	-3.24364	3.24364	0.101578	-31.9325	9.46e-224	1.84e-221	Omentum	lincRNA	RP11-667K14.3
ENSG00000197459.2	HIST1H2BH	5.79971	-3.23448	3.23448	0.191229	-16.9142	3.53e-64	7.44e-63	Omentum	protein_coding	histone cluster 1, H2bh [Source:HGNC Symbol;Acc:4755]
ENSG00000183473.5	SSTR3	12.133	-3.23339	3.23339	0.128454	-25.1716	8.2e-140	6.36e-138	Omentum	protein_coding	somatostatin receptor 3 [Source:HGNC Symbol;Acc:11332]
ENSG00000127318.6	IL22	1.37253	-3.23319	3.23319	0.333428	-9.69683	3.11e-22	1.72e-21	Omentum	protein_coding	interleukin 22 [Source:HGNC Symbol;Acc:14900]
ENSG00000179253.3	RP11-429E11.3	2.65161	-3.23058	3.23058	0.20493	-15.7643	5.48e-56	9.64e-55	Omentum	protein_coding	Uncharacterized protein [Source:UniProtKB/TrEMBL;Acc:Q5VZ43]
ENSG00000196805.6	SPRR2B	4.76746	-3.22936	3.22936	0.241439	-13.3755	8.41e-41	9.34e-40	Omentum	protein_coding	small proline-rich protein 2B [Source:HGNC Symbol;Acc:11262]
ENSG00000200879.1	SNORD14E	3.63139	-3.22598	3.22598	0.196644	-16.4052	1.75e-60	3.43e-59	Omentum	snoRNA	small nucleolar RNA, C/D box 14E [Source:HGNC Symbol;Acc:30354]
ENSG00000109471.4	IL2	3.1895	-3.21902	3.21902	0.195503	-16.4653	6.51e-61	1.28e-59	Omentum	protein_coding	interleukin 2 [Source:HGNC Symbol;Acc:6001]
ENSG00000124780.9	KCNK17	21.8073	-3.2152	3.2152	0.129189	-24.8876	1.01e-136	7.68e-135	Omentum	protein_coding	potassium channel, subfamily K, member 17 [Source:HGNC Symbol;Acc:14465]
ENSG00000114248.5	LRRC31	3.91537	3.21115	3.21115	0.201611	15.9275	4.09e-57	7.38e-56	Subcutaneous	protein_coding	leucine rich repeat containing 31 [Source:HGNC Symbol;Acc:26261]
ENSG00000185155.7	MIXL1	6.53505	-3.19312	3.19312	0.149488	-21.3603	3.13e-101	1.4e-99	Omentum	protein_coding	Mix paired-like homeobox [Source:HGNC Symbol;Acc:13363]
ENSG00000232324.1	AC008440.10	19.5419	3.18626	3.18626	0.1047	30.4323	2.06e-203	3.3e-201	Subcutaneous	lincRNA	AC008440.10
ENSG00000170374.4	SP7	20.7033	3.18073	3.18073	0.121365	26.208	2.15e-151	1.97e-149	Subcutaneous	protein_coding	Sp7 transcription factor [Source:HGNC Symbol;Acc:17321]
ENSG00000232502.1	AC073464.7	7.76041	-3.18058	3.18058	0.253521	-12.5456	4.2e-36	3.97e-35	Omentum	pseudogene	AC073464.7
ENSG00000180806.4	HOXC9	492.201	3.18048	3.18048	0.0603764	52.6775	0	0	Subcutaneous	protein_coding	homeobox C9 [Source:HGNC Symbol;Acc:5130]
ENSG00000224999.1	XXyac-YX65C7_A.4	2.25112	3.17913	3.17913	0.201176	15.8027	2.98e-56	5.27e-55	Subcutaneous	pseudogene	XXyac-YX65C7_A.4
ENSG00000257894.1	RP1-78O14.1	83.8292	-3.17869	3.17869	0.113626	-27.9749	3.28e-172	3.93e-170	Omentum	lincRNA	RP1-78O14.1
ENSG00000262003.1	RP11-676J12.7	31.3897	3.17517	3.17517	0.0900421	35.2632	2.16e-272	5.76e-270	Subcutaneous	protein_coding	Uncharacterized protein [Source:UniProtKB/TrEMBL;Acc:I3L4N2]
ENSG00000242790.1	RP11-451G4.3	1.41627	3.17413	3.17413	0.307467	10.3235	5.52e-25	3.42e-24	Subcutaneous	lincRNA	RP11-451G4.3
ENSG00000122375.7	OPN4	141.874	3.16718	3.16718	0.109849	28.832	8.52e-183	1.14e-180	Subcutaneous	protein_coding	opsin 4 [Source:HGNC Symbol;Acc:14449]
ENSG00000253508.1	RP1-170O19.14	2.46334	3.16623	3.16623	0.14452	21.9085	2.16e-106	1.04e-104	Subcutaneous	lincRNA	RP1-170O19.14
ENSG00000258548.1	LINC00645	22.4281	3.16081	3.16081	0.135109	23.3946	4.85e-121	2.94e-119	Subcutaneous	lincRNA	long intergenic non-protein coding RNA 645 [Source:HGNC Symbol;Acc:44299]
ENSG00000178882.9	FAM101A	189.233	-3.15763	3.15763	0.12123	-26.0465	1.47e-149	1.3e-147	Omentum	protein_coding	family with sequence similarity 101, member A [Source:HGNC Symbol;Acc:27051]
ENSG00000170370.10	EMX2	655.784	3.1513	3.1513	0.0672118	46.8861	0	0	Subcutaneous	protein_coding	empty spiracles homeobox 2 [Source:HGNC Symbol;Acc:3341]
ENSG00000250048.1	LINC00603	4.9697	3.15108	3.15108	0.176263	17.8771	1.78e-71	4.38e-70	Subcutaneous	lincRNA	long intergenic non-protein coding RNA 603 [Source:HGNC Symbol;Acc:43918]
ENSG00000164520.7	RAET1E	157.318	-3.14908	3.14908	0.0859915	-36.6208	1.33e-293	4.2e-291	Omentum	protein_coding	retinoic acid early transcript 1E [Source:HGNC Symbol;Acc:16793]
ENSG00000227447.1	XGPY	1.08758	3.14781	3.14781	0.244864	12.8554	8.02e-38	8.08e-37	Subcutaneous	pseudogene	Xg pseudogene, Y-linked [Source:HGNC Symbol;Acc:12807]
ENSG00000234756.1	RP11-120C12.3	1.44583	3.14639	3.14639	0.24908	12.632	1.41e-36	1.35e-35	Subcutaneous	lincRNA	RP11-120C12.3
ENSG00000254529.1	RP11-583F24.7	6.23061	3.14126	3.14126	0.208315	15.0794	2.21e-51	3.39e-50	Subcutaneous	pseudogene	RP11-583F24.7
ENSG00000154252.11	GAL3ST2	19.5423	-3.13921	3.13921	0.127614	-24.5993	1.29e-133	9.34e-132	Omentum	protein_coding	galactose-3-O-sulfotransferase 2 [Source:HGNC Symbol;Acc:24869]
ENSG00000234034.1	AP000959.2	0.704522	-3.13852	3.13852	0.300278	-10.4521	1.43e-25	9.13e-25	Omentum	lincRNA	AP000959.2
ENSG00000235885.3	AC023115.2	2.77524	-3.13251	3.13251	0.151863	-20.6273	1.56e-94	6.18e-93	Omentum	lincRNA	AC023115.2
ENSG00000152672.3	CLEC4F	86.6597	-3.1317	3.1317	0.114355	-27.3859	4.04e-165	4.4e-163	Omentum	protein_coding	C-type lectin domain family 4, member F [Source:HGNC Symbol;Acc:25357]
ENSG00000106278.7	PTPRZ1	309.659	-3.13081	3.13081	0.099315	-31.524	4.07e-218	7.64e-216	Omentum	protein_coding	protein tyrosine phosphatase, receptor-type, Z polypeptide 1 [Source:HGNC Symbol;Acc:9685]
ENSG00000272050.1	RP13-379O24.3	0.821926	-3.1306	3.1306	0.266513	-11.7465	7.36e-32	5.97e-31	Omentum	lincRNA	RP13-379O24.3
ENSG00000203813.4	HIST1H3H	17.4131	-3.12743	3.12743	0.140229	-22.3023	3.51e-110	1.8e-108	Omentum	protein_coding	histone cluster 1, H3h [Source:HGNC Symbol;Acc:4775]
ENSG00000198889.3	DCAF12L1	7.28596	3.12695	3.12695	0.202612	15.4332	9.79e-54	1.61e-52	Subcutaneous	protein_coding	DDB1 and CUL4 associated factor 12-like 1 [Source:HGNC Symbol;Acc:29395]
ENSG00000118526.6	TCF21	690.216	-3.12543	3.12543	0.070791	-44.1501	0	0	Omentum	protein_coding	transcription factor 21 [Source:HGNC Symbol;Acc:11632]
ENSG00000005187.7	ACSM3	170.464	-3.12478	3.12478	0.0924536	-33.7984	2.08e-250	4.78e-248	Omentum	protein_coding	acyl-CoA synthetase medium-chain family member 3 [Source:HGNC Symbol;Acc:10522]
ENSG00000234436.1	AC008984.7	1.49059	-3.12281	3.12281	0.251429	-12.4203	2.03e-35	1.87e-34	Omentum	pseudogene	AC008984.7
ENSG00000267919.1	RP11-256I23.3	2.84711	-3.11839	3.11839	0.149289	-20.8882	6.86e-97	2.83e-95	Omentum	lincRNA	RP11-256I23.3
ENSG00000174469.13	CNTNAP2	35.0715	-3.11769	3.11769	0.13018	-23.9491	9.45e-127	6.26e-125	Omentum	protein_coding	contactin associated protein-like 2 [Source:HGNC Symbol;Acc:13830]
ENSG00000180043.7	FAM71E2	6.1987	-3.11462	3.11462	0.152428	-20.4334	8.44e-93	3.25e-91	Omentum	protein_coding	family with sequence similarity 71, member E2 [Source:HGNC Symbol;Acc:25278]
ENSG00000214415.3	GNAT3	5.29553	-3.11236	3.11236	0.149677	-20.7938	4.92e-96	1.99e-94	Omentum	protein_coding	guanine nucleotide binding protein, alpha transducing 3 [Source:HGNC Symbol;Acc:22800]
ENSG00000064218.4	DMRT3	171.932	3.11015	3.11015	0.093077	33.4148	8.37e-245	1.89e-242	Subcutaneous	protein_coding	doublesex and mab-3 related transcription factor 3 [Source:HGNC Symbol;Acc:13909]
ENSG00000072041.12	SLC6A15	73.0606	3.10648	3.10648	0.11181	27.7836	6.84e-170	7.92e-168	Subcutaneous	protein_coding	solute carrier family 6 (neutral amino acid transporter), member 15 [Source:HGNC Symbol;Acc:13621]
ENSG00000215399.2	HMGB3P7	7.85632	3.10186	3.10186	0.158155	19.6129	1.2e-85	4.01e-84	Subcutaneous	pseudogene	high mobility group box 3 pseudogene 7 [Source:HGNC Symbol;Acc:39299]
ENSG00000215475.3	SIAH3	4.85424	-3.0978	3.0978	0.151334	-20.47	3.99e-93	1.54e-91	Omentum	protein_coding	siah E3 ubiquitin protein ligase family member 3 [Source:HGNC Symbol;Acc:30553]
ENSG00000165566.11	AMER2	60.7286	3.09762	3.09762	0.170543	18.1633	1.01e-73	2.63e-72	Subcutaneous	protein_coding	APC membrane recruitment protein 2 [Source:HGNC Symbol;Acc:26360]
ENSG00000170893.3	TRH	8.02655	-3.09742	3.09742	0.153321	-20.2022	9.35e-91	3.47e-89	Omentum	protein_coding	thyrotropin-releasing hormone [Source:HGNC Symbol;Acc:12298]
ENSG00000227925.1	RP11-191N8.2	1.86389	3.0921	3.0921	0.169234	18.2711	1.41e-74	3.71e-73	Subcutaneous	lincRNA	RP11-191N8.2
ENSG00000224389.4	C4B	839.755	-3.09118	3.09118	0.091417	-33.814	1.23e-250	2.83e-248	Omentum	protein_coding	complement component 4B (Chido blood group) [Source:HGNC Symbol;Acc:1324]
ENSG00000248551.1	RP11-287F9.2	1.05812	3.08958	3.08958	0.443555	6.9655	3.27e-12	1.11e-11	Subcutaneous	lincRNA	RP11-287F9.2
ENSG00000228252.4	COL6A4P2	55.1687	-3.08379	3.08379	0.109786	-28.089	1.33e-173	1.61e-171	Omentum	pseudogene	collagen, type VI, alpha 4 pseudogene 2 [Source:HGNC Symbol;Acc:38501]
ENSG00000136244.7	IL6	4652.6	-3.08053	3.08053	0.150572	-20.4588	5.01e-93	1.93e-91	Omentum	protein_coding	interleukin 6 (interferon, beta 2) [Source:HGNC Symbol;Acc:6018]
ENSG00000185352.7	HS6ST3	28.2668	3.06799	3.06799	0.109118	28.1162	6.2e-174	7.56e-172	Subcutaneous	protein_coding	heparan sulfate 6-O-sulfotransferase 3 [Source:HGNC Symbol;Acc:19134]
ENSG00000176855.11	KRT18P28	2.6605	-3.06736	3.06736	0.184034	-16.6673	2.26e-62	4.56e-61	Omentum	pseudogene	keratin 18 pseudogene 28 [Source:HGNC Symbol;Acc:33397]
ENSG00000141668.5	CBLN2	27.5175	-3.05316	3.05316	0.152873	-19.9719	9.68e-89	3.48e-87	Omentum	protein_coding	cerebellin 2 precursor [Source:HGNC Symbol;Acc:1544]
ENSG00000248515.1	RP11-608O21.1	0.964745	3.04762	3.04762	0.207844	14.663	1.11e-48	1.58e-47	Subcutaneous	lincRNA	RP11-608O21.1
ENSG00000266411.1	RP11-180P8.3	2.52647	-3.04694	3.04694	0.200947	-15.1629	6.22e-52	9.71e-51	Omentum	lincRNA	RP11-180P8.3
ENSG00000226580.1	RPL39P40	0.90619	-3.04679	3.04679	0.203741	-14.9543	1.46e-50	2.18e-49	Omentum	pseudogene	ribosomal protein L39 pseudogene 40 [Source:HGNC Symbol;Acc:35823]
ENSG00000134709.6	HOOK1	151.808	-3.04607	3.04607	0.103601	-29.402	5.18e-190	7.5e-188	Omentum	protein_coding	hook microtubule-tethering protein 1 [Source:HGNC Symbol;Acc:19884]
ENSG00000182255.6	KCNA4	159.77	-3.04577	3.04577	0.120548	-25.2661	7.55e-141	5.98e-139	Omentum	protein_coding	potassium voltage-gated channel, shaker-related subfamily, member 4 [Source:HGNC Symbol;Acc:6222]
ENSG00000131203.8	IDO1	343.768	-3.04355	3.04355	0.148373	-20.5128	1.65e-93	6.44e-92	Omentum	protein_coding	indoleamine 2,3-dioxygenase 1 [Source:HGNC Symbol;Acc:6059]
ENSG00000105825.7	TFPI2	2042.04	-3.04006	3.04006	0.106647	-28.5058	9.91e-179	1.29e-176	Omentum	protein_coding	tissue factor pathway inhibitor 2 [Source:HGNC Symbol;Acc:11761]
ENSG00000242943.1	NKAIN1P1	1.09886	-3.03799	3.03799	0.221241	-13.7316	6.57e-43	7.85e-42	Omentum	pseudogene	Na+/K+ transporting ATPase interacting 1 pseudogene 1 [Source:HGNC Symbol;Acc:38593]
ENSG00000163081.2	CCDC140	1.21907	3.03786	3.03786	0.245929	12.3526	4.72e-35	4.28e-34	Subcutaneous	protein_coding	coiled-coil domain containing 140 [Source:HGNC Symbol;Acc:26514]
ENSG00000135638.9	EMX1	12.2681	-3.03399	3.03399	0.134566	-22.5465	1.45e-112	7.79e-111	Omentum	protein_coding	empty spiracles homeobox 1 [Source:HGNC Symbol;Acc:3340]
ENSG00000224520.2	KRT8P45	8.92863	-3.0332	3.0332	0.134467	-22.5573	1.14e-112	6.13e-111	Omentum	pseudogene	keratin 8 pseudogene 45 [Source:HGNC Symbol;Acc:39879]
ENSG00000170074.15	FAM153A	264.928	-3.03244	3.03244	0.0964917	-31.427	8.66e-217	1.61e-214	Omentum	protein_coding	family with sequence similarity 153, member A [Source:HGNC Symbol;Acc:29940]
ENSG00000116745.6	RPE65	4.57186	3.0312	3.0312	0.243546	12.4461	1.47e-35	1.36e-34	Subcutaneous	protein_coding	retinal pigment epithelium-specific protein 65kDa [Source:HGNC Symbol;Acc:10294]
ENSG00000102678.6	FGF9	274.708	-3.02713	3.02713	0.112812	-26.8335	1.31e-158	1.31e-156	Omentum	protein_coding	fibroblast growth factor 9 [Source:HGNC Symbol;Acc:3687]
ENSG00000229533.1	AC003986.5	1.2723	3.02456	3.02456	0.194781	15.528	2.24e-54	3.76e-53	Subcutaneous	antisense	AC003986.5
ENSG00000137745.7	MMP13	4.17542	3.02289	3.02289	0.20764	14.5583	5.17e-48	7.21e-47	Subcutaneous	protein_coding	matrix metallopeptidase 13 (collagenase 3) [Source:HGNC Symbol;Acc:7159]
ENSG00000254287.1	RP11-44K6.4	1.67496	-3.02281	3.02281	0.257595	-11.7348	8.45e-32	6.84e-31	Omentum	antisense	RP11-44K6.4
ENSG00000180745.4	CLRN3	12.2666	-3.02228	3.02228	0.186136	-16.2369	2.77e-59	5.27e-58	Omentum	protein_coding	clarin 3 [Source:HGNC Symbol;Acc:20795]
ENSG00000205002.3	AARD	39.6794	-3.01807	3.01807	0.147875	-20.4096	1.37e-92	5.27e-91	Omentum	protein_coding	alanine and arginine rich domain containing protein [Source:HGNC Symbol;Acc:33842]
ENSG00000272087.1	RP11-379F4.7	109.311	-3.01734	3.01734	0.0784228	-38.4753	0	0	Omentum	lincRNA	RP11-379F4.7
ENSG00000082556.6	OPRK1	22.2876	3.01534	3.01534	0.152327	19.7952	3.28e-87	1.13e-85	Subcutaneous	protein_coding	opioid receptor, kappa 1 [Source:HGNC Symbol;Acc:8154]
ENSG00000249849.1	RP11-1101H11.1	2.10357	-3.01276	3.01276	0.157686	-19.1061	2.25e-81	6.89e-80	Omentum	antisense	RP11-1101H11.1
ENSG00000267327.1	CTD-2008L17.1	5.70436	-3.01163	3.01163	0.148632	-20.2623	2.77e-91	1.04e-89	Omentum	lincRNA	CTD-2008L17.1
ENSG00000175928.5	LRRN1	84.9136	-3.00943	3.00943	0.102619	-29.3261	4.82e-189	6.86e-187	Omentum	protein_coding	leucine rich repeat neuronal 1 [Source:HGNC Symbol;Acc:20980]
ENSG00000228413.1	AC024937.2	4.24239	-3.00808	3.00808	0.152962	-19.6655	4.26e-86	1.44e-84	Omentum	pseudogene	AC024937.2
ENSG00000169688.10	MT1B	6.49504	-3.00708	3.00708	0.222406	-13.5206	1.18e-41	1.35e-40	Omentum	protein_coding	metallothionein 1B [Source:HGNC Symbol;Acc:7394]
