# Supplementary material for: Integrative Analysis Revealing Human Adipose-Specific Genes and Consolidating Obesity Loci
Source: Sci Rep. 2019 Feb 28;9:3087. doi: 10.1038/s41598-019-39582-8 (PMC6395763; doi:10.1038/s41598-019-39582-8)
Supplement: Supplementary file 5 — Supplementary Table 4 [file 41598_2019_39582_MOESM5_ESM.xlsx]

## Sheet: Upregulated genes & GWAS
DEGs in subcutaneous and omental adipose tissue & associated seven categories of GWAS phenotypes
Gene symbol	Region	Upregulated tissue	Category	Associated disease/trait from GWAS database	SNP	P-value	PUBMEDID	FIRST AUTHOR	DATE	JOURNAL	LINK	STUDY
TBX15	1p12	Subcutaneous fat	Adiposity	Body mass index	rs9659323	7e-07	25673413	Locke AE	42047	Nature	www.ncbi.nlm.nih.gov/pubmed/25673413	Genetic studies of body mass index yield new insights for obesity biology.
TBX15	1p12	Subcutaneous fat	Adiposity	Body mass index	rs10923724	2e-08	28892062	Akiyama M	42989	Nat Genet	www.ncbi.nlm.nih.gov/pubmed/28892062	Genome-wide association study identifies 112 new loci for body mass index in the Japanese population.
TBX15	1p12	Subcutaneous fat	Waist circumferences	Waist circumference adjusted for BMI (adjusted for smoking behaviour)	rs10923712	9e-18	28443625	Justice AE	42851	Nat Commun	www.ncbi.nlm.nih.gov/pubmed/28443625	Genome-wide meta-analysis of 241,258 adults accounting for smoking behaviour identifies novel loci for obesity traits.
TBX15	1p12	Subcutaneous fat	Waist circumferences	Waist circumference adjusted for BMI (adjusted for smoking behaviour)	rs10923712	2e-11	28443625	Justice AE	42851	Nat Commun	www.ncbi.nlm.nih.gov/pubmed/28443625	Genome-wide meta-analysis of 241,258 adults accounting for smoking behaviour identifies novel loci for obesity traits.
TBX15	1p12	Subcutaneous fat	Waist circumferences	Waist circumference adjusted for BMI (adjusted for smoking behaviour)	rs10923712	2e-25	28443625	Justice AE	42851	Nat Commun	www.ncbi.nlm.nih.gov/pubmed/28443625	Genome-wide meta-analysis of 241,258 adults accounting for smoking behaviour identifies novel loci for obesity traits.
TBX15	1p12	Subcutaneous fat	Waist circumferences	Waist circumference adjusted for body mass index	rs10923712	1e-12	28448500	Graff M	42852	PLoS Genet	www.ncbi.nlm.nih.gov/pubmed/28448500	Genome-wide physical activity interactions in adiposity - A meta-analysis of 200,452 adults.
TBX15	1p12	Subcutaneous fat	Waist circumferences	Waist circumference adjusted for body mass index	rs984222	8e-15	28448500	Graff M	42852	PLoS Genet	www.ncbi.nlm.nih.gov/pubmed/28448500	Genome-wide physical activity interactions in adiposity - A meta-analysis of 200,452 adults.
TBX15	1p12	Subcutaneous fat	Waist circumferences	Waist circumference adjusted for body mass index	rs984222	2e-24	28448500	Graff M	42852	PLoS Genet	www.ncbi.nlm.nih.gov/pubmed/28448500	Genome-wide physical activity interactions in adiposity - A meta-analysis of 200,452 adults.
TBX15	1p12	Subcutaneous fat	Waist circumferences	Waist circumference adjusted for body mass index	rs10923724	2e-10	28448500	Graff M	42852	PLoS Genet	www.ncbi.nlm.nih.gov/pubmed/28448500	Genome-wide physical activity interactions in adiposity - A meta-analysis of 200,452 adults.
TBX15	1p12	Subcutaneous fat	Waist circumferences	Waist circumference adjusted for body mass index	rs10923724	6e-14	28448500	Graff M	42852	PLoS Genet	www.ncbi.nlm.nih.gov/pubmed/28448500	Genome-wide physical activity interactions in adiposity - A meta-analysis of 200,452 adults.
TBX15	1p12	Subcutaneous fat	Waist circumferences	Waist circumference adjusted for body mass index	rs10923724	9e-25	28448500	Graff M	42852	PLoS Genet	www.ncbi.nlm.nih.gov/pubmed/28448500	Genome-wide physical activity interactions in adiposity - A meta-analysis of 200,452 adults.
TBX15	1p12	Subcutaneous fat	Waist circumferences	Waist circumference adjusted for BMI in active individuals	rs10923712	3e-12	28448500	Graff M	42852	PLoS Genet	www.ncbi.nlm.nih.gov/pubmed/28448500	Genome-wide physical activity interactions in adiposity - A meta-analysis of 200,452 adults.
TBX15	1p12	Subcutaneous fat	Waist circumferences	Waist circumference adjusted for BMI in active individuals	rs984222	2e-12	28448500	Graff M	42852	PLoS Genet	www.ncbi.nlm.nih.gov/pubmed/28448500	Genome-wide physical activity interactions in adiposity - A meta-analysis of 200,452 adults.
TBX15	1p12	Subcutaneous fat	Waist circumferences	Waist circumference adjusted for BMI in active individuals	rs10923712	4e-21	28448500	Graff M	42852	PLoS Genet	www.ncbi.nlm.nih.gov/pubmed/28448500	Genome-wide physical activity interactions in adiposity - A meta-analysis of 200,452 adults.
TBX15	1p12	Subcutaneous fat	Waist circumferences	Waist circumference adjusted for BMI in active individuals	rs10923724	2e-10	28448500	Graff M	42852	PLoS Genet	www.ncbi.nlm.nih.gov/pubmed/28448500	Genome-wide physical activity interactions in adiposity - A meta-analysis of 200,452 adults.
TBX15	1p12	Subcutaneous fat	Waist circumferences	Waist circumference adjusted for BMI in active individuals	rs10923724	4e-12	28448500	Graff M	42852	PLoS Genet	www.ncbi.nlm.nih.gov/pubmed/28448500	Genome-wide physical activity interactions in adiposity - A meta-analysis of 200,452 adults.
TBX15	1p12	Subcutaneous fat	Waist circumferences	Waist circumference adjusted for BMI in active individuals	rs10923724	5e-21	28448500	Graff M	42852	PLoS Genet	www.ncbi.nlm.nih.gov/pubmed/28448500	Genome-wide physical activity interactions in adiposity - A meta-analysis of 200,452 adults.
TBX15	1p12	Subcutaneous fat	Waist circumferences	Waist circumference adjusted for BMI (joint analysis main effects and physical activity interaction)	rs10923712	8e-13	28448500	Graff M	42852	PLoS Genet	www.ncbi.nlm.nih.gov/pubmed/28448500	Genome-wide physical activity interactions in adiposity - A meta-analysis of 200,452 adults.
TBX15	1p12	Subcutaneous fat	Waist circumferences	Waist circumference adjusted for BMI (joint analysis main effects and physical activity interaction)	rs984222	5e-14	28448500	Graff M	42852	PLoS Genet	www.ncbi.nlm.nih.gov/pubmed/28448500	Genome-wide physical activity interactions in adiposity - A meta-analysis of 200,452 adults.
TBX15	1p12	Subcutaneous fat	Waist circumferences	Waist circumference adjusted for BMI (joint analysis main effects and physical activity interaction)	rs984222	1e-23	28448500	Graff M	42852	PLoS Genet	www.ncbi.nlm.nih.gov/pubmed/28448500	Genome-wide physical activity interactions in adiposity - A meta-analysis of 200,452 adults.
TBX15	1p12	Subcutaneous fat	Waist circumferences	Waist circumference adjusted for BMI (joint analysis main effects and physical activity interaction)	rs10923724	1e-10	28448500	Graff M	42852	PLoS Genet	www.ncbi.nlm.nih.gov/pubmed/28448500	Genome-wide physical activity interactions in adiposity - A meta-analysis of 200,452 adults.
TBX15	1p12	Subcutaneous fat	Waist circumferences	Waist circumference adjusted for BMI (joint analysis main effects and physical activity interaction)	rs10923724	2e-13	28448500	Graff M	42852	PLoS Genet	www.ncbi.nlm.nih.gov/pubmed/28448500	Genome-wide physical activity interactions in adiposity - A meta-analysis of 200,452 adults.
TBX15	1p12	Subcutaneous fat	Waist circumferences	Waist circumference adjusted for BMI (joint analysis main effects and physical activity interaction)	rs10923724	7e-24	28448500	Graff M	42852	PLoS Genet	www.ncbi.nlm.nih.gov/pubmed/28448500	Genome-wide physical activity interactions in adiposity - A meta-analysis of 200,452 adults.
TBX15	1p12	Subcutaneous fat	Waist circumferences	Waist circumference adjusted for BMI (joint analysis main effects and smoking interaction)	rs10923712	2e-25	28443625	Justice AE	42851	Nat Commun	www.ncbi.nlm.nih.gov/pubmed/28443625	Genome-wide meta-analysis of 241,258 adults accounting for smoking behaviour identifies novel loci for obesity traits.
TBX15	1p12	Subcutaneous fat	Waist circumferences	Waist circumference adjusted for BMI (joint analysis main effects and smoking interaction)	rs10923712	3e-17	28443625	Justice AE	42851	Nat Commun	www.ncbi.nlm.nih.gov/pubmed/28443625	Genome-wide meta-analysis of 241,258 adults accounting for smoking behaviour identifies novel loci for obesity traits.
TBX15	1p12	Subcutaneous fat	Waist circumferences	Waist circumference adjusted for BMI (joint analysis main effects and smoking interaction)	rs10923712	3e-11	28443625	Justice AE	42851	Nat Commun	www.ncbi.nlm.nih.gov/pubmed/28443625	Genome-wide meta-analysis of 241,258 adults accounting for smoking behaviour identifies novel loci for obesity traits.
TBX15	1p12	Subcutaneous fat	Waist circumferences	Waist circumference adjusted for BMI in non-smokers	rs10923712	2e-10	28443625	Justice AE	42851	Nat Commun	www.ncbi.nlm.nih.gov/pubmed/28443625	Genome-wide meta-analysis of 241,258 adults accounting for smoking behaviour identifies novel loci for obesity traits.
TBX15	1p12	Subcutaneous fat	Waist circumferences	Waist circumference adjusted for BMI in non-smokers	rs10923712	8e-23	28443625	Justice AE	42851	Nat Commun	www.ncbi.nlm.nih.gov/pubmed/28443625	Genome-wide meta-analysis of 241,258 adults accounting for smoking behaviour identifies novel loci for obesity traits.
TBX15	1p12	Subcutaneous fat	Waist circumferences	Waist circumference adjusted for BMI in non-smokers	rs10923712	1e-15	28443625	Justice AE	42851	Nat Commun	www.ncbi.nlm.nih.gov/pubmed/28443625	Genome-wide meta-analysis of 241,258 adults accounting for smoking behaviour identifies novel loci for obesity traits.
TBX15	1p12	Subcutaneous fat	Waist circumferences	Waist circumference adjusted for body mass index	rs10923712	1e-12	25673412	Shungin D	42047	Nature	www.ncbi.nlm.nih.gov/pubmed/25673412	New genetic loci link adipose and insulin biology to body fat distribution.
TBX15	1p12	Subcutaneous fat	Waist circumferences	Waist circumference adjusted for body mass index	rs10923712	1e-24	25673412	Shungin D	42047	Nature	www.ncbi.nlm.nih.gov/pubmed/25673412	New genetic loci link adipose and insulin biology to body fat distribution.
TBX15	1p12	Subcutaneous fat	Waist circumferences	Waist circumference adjusted for body mass index	rs10923712	2e-15	25673412	Shungin D	42047	Nature	www.ncbi.nlm.nih.gov/pubmed/25673412	New genetic loci link adipose and insulin biology to body fat distribution.
TBX15	1p12	Subcutaneous fat	Waist-to-hip ratio	Waist-to-hip ratio adjusted for body mass index	rs1106529	3e-12	25673412	Shungin D	42047	Nature	www.ncbi.nlm.nih.gov/pubmed/25673412	New genetic loci link adipose and insulin biology to body fat distribution.
TBX15	1p12	Subcutaneous fat	Waist-to-hip ratio	Waist-to-hip ratio adjusted for body mass index	rs1106529	5e-09	25673412	Shungin D	42047	Nature	www.ncbi.nlm.nih.gov/pubmed/25673412	New genetic loci link adipose and insulin biology to body fat distribution.
TBX15	1p12	Subcutaneous fat	Waist-to-hip ratio	Waist-to-hip ratio adjusted for body mass index	rs1106529	2e-18	25673412	Shungin D	42047	Nature	www.ncbi.nlm.nih.gov/pubmed/25673412	New genetic loci link adipose and insulin biology to body fat distribution.
TBX15	1p12	Subcutaneous fat	Waist-to-hip ratio	Waist-to-hip ratio adjusted for body mass index	rs1106529	6e-09	25673412	Shungin D	42047	Nature	www.ncbi.nlm.nih.gov/pubmed/25673412	New genetic loci link adipose and insulin biology to body fat distribution.
TBX15	1p12	Subcutaneous fat	Waist-to-hip ratio	Waist-to-hip ratio adjusted for body mass index	rs1106529	3e-13	25673412	Shungin D	42047	Nature	www.ncbi.nlm.nih.gov/pubmed/25673412	New genetic loci link adipose and insulin biology to body fat distribution.
TBX15	1p12	Subcutaneous fat	Waist-to-hip ratio	Waist-to-hip ratio adjusted for body mass index	rs1106529	2e-19	25673412	Shungin D	42047	Nature	www.ncbi.nlm.nih.gov/pubmed/25673412	New genetic loci link adipose and insulin biology to body fat distribution.
TBX15	1p12	Subcutaneous fat	Waist-to-hip ratio	Waist-to-hip ratio adjusted for body mass index	rs12143789	7e-06	25673412	Shungin D	42047	Nature	www.ncbi.nlm.nih.gov/pubmed/25673412	New genetic loci link adipose and insulin biology to body fat distribution.
TBX15	1p12	Subcutaneous fat	Waist-to-hip ratio	Waist-to-hip ratio adjusted for body mass index	rs12143789	8e-09	25673412	Shungin D	42047	Nature	www.ncbi.nlm.nih.gov/pubmed/25673412	New genetic loci link adipose and insulin biology to body fat distribution.
TBX15	1p12	Subcutaneous fat	Waist-to-hip ratio	Waist-to-hip ratio adjusted for body mass index	rs12143789	7e-06	25673412	Shungin D	42047	Nature	www.ncbi.nlm.nih.gov/pubmed/25673412	New genetic loci link adipose and insulin biology to body fat distribution.
TBX15	1p12	Subcutaneous fat	Waist-to-hip ratio	Waist-to-hip ratio adjusted for body mass index	rs12143789	4e-09	25673412	Shungin D	42047	Nature	www.ncbi.nlm.nih.gov/pubmed/25673412	New genetic loci link adipose and insulin biology to body fat distribution.
TBX15	1p12	Subcutaneous fat	Waist-to-hip ratio	Waist-to-hip ratio adjusted for body mass index	rs2645294	2e-14	25673412	Shungin D	42047	Nature	www.ncbi.nlm.nih.gov/pubmed/25673412	New genetic loci link adipose and insulin biology to body fat distribution.
TBX15	1p12	Subcutaneous fat	Waist-to-hip ratio	Waist-to-hip ratio adjusted for body mass index	rs2645294	1e-07	25673412	Shungin D	42047	Nature	www.ncbi.nlm.nih.gov/pubmed/25673412	New genetic loci link adipose and insulin biology to body fat distribution.
TBX15	1p12	Subcutaneous fat	Waist-to-hip ratio	Waist-to-hip ratio adjusted for body mass index	rs2645294	2e-19	25673412	Shungin D	42047	Nature	www.ncbi.nlm.nih.gov/pubmed/25673412	New genetic loci link adipose and insulin biology to body fat distribution.
TBX15	1p12	Subcutaneous fat	Waist-to-hip ratio	Waist-to-hip ratio adjusted for body mass index	rs2645294	7e-08	25673412	Shungin D	42047	Nature	www.ncbi.nlm.nih.gov/pubmed/25673412	New genetic loci link adipose and insulin biology to body fat distribution.
TBX15	1p12	Subcutaneous fat	Waist-to-hip ratio	Waist-to-hip ratio adjusted for body mass index	rs2645294	7e-15	25673412	Shungin D	42047	Nature	www.ncbi.nlm.nih.gov/pubmed/25673412	New genetic loci link adipose and insulin biology to body fat distribution.
TBX15	1p12	Subcutaneous fat	Waist-to-hip ratio	Waist-to-hip ratio adjusted for body mass index	rs2645294	2e-20	25673412	Shungin D	42047	Nature	www.ncbi.nlm.nih.gov/pubmed/25673412	New genetic loci link adipose and insulin biology to body fat distribution.
TBX15	1p12	Subcutaneous fat	Waist-to-hip ratio	Waist-hip ratio	rs984222	9e-25	20935629	Heid IM	40461	Nat Genet	www.ncbi.nlm.nih.gov/pubmed/20935629	Meta-analysis identifies 13 new loci associated with waist-hip ratio and reveals sexual dimorphism in the genetic basis of fat distribution.
TBX15	1p12	Subcutaneous fat	Waist-to-hip ratio	Waist-to-hip ratio adjusted for BMI (joint analysis for main effect and physical activity interaction)	rs17023223	4e-08	28448500	Graff M	42852	PLoS Genet	www.ncbi.nlm.nih.gov/pubmed/28448500	Genome-wide physical activity interactions in adiposity - A meta-analysis of 200,452 adults.
TBX15	1p12	Subcutaneous fat	Waist-to-hip ratio	Waist-to-hip ratio adjusted for BMI (joint analysis for main effect and physical activity interaction)	rs2645294	3e-13	28448500	Graff M	42852	PLoS Genet	www.ncbi.nlm.nih.gov/pubmed/28448500	Genome-wide physical activity interactions in adiposity - A meta-analysis of 200,452 adults.
TBX15	1p12	Subcutaneous fat	Waist-to-hip ratio	Waist-to-hip ratio adjusted for BMI (joint analysis for main effect and physical activity interaction)	rs10923724	5e-19	28448500	Graff M	42852	PLoS Genet	www.ncbi.nlm.nih.gov/pubmed/28448500	Genome-wide physical activity interactions in adiposity - A meta-analysis of 200,452 adults.
TBX15	1p12	Subcutaneous fat	Waist-to-hip ratio	Waist-to-hip ratio adjusted for BMI (joint analysis for main effect and physical activity interaction)	rs10923724	4e-08	28448500	Graff M	42852	PLoS Genet	www.ncbi.nlm.nih.gov/pubmed/28448500	Genome-wide physical activity interactions in adiposity - A meta-analysis of 200,452 adults.
TBX15	1p12	Subcutaneous fat	Waist-to-hip ratio	Waist-to-hip ratio adjusted for BMI (joint analysis for main effect and physical activity interaction)	rs10923724	5e-19	28448500	Graff M	42852	PLoS Genet	www.ncbi.nlm.nih.gov/pubmed/28448500	Genome-wide physical activity interactions in adiposity - A meta-analysis of 200,452 adults.
TBX15	1p12	Subcutaneous fat	Waist-to-hip ratio	Waist-to-hip ratio adjusted for BMI (joint analysis for main effect and physical activity interaction)	rs10923724	2e-12	28448500	Graff M	42852	PLoS Genet	www.ncbi.nlm.nih.gov/pubmed/28448500	Genome-wide physical activity interactions in adiposity - A meta-analysis of 200,452 adults.
TBX15	1p12	Subcutaneous fat	Waist-to-hip ratio	Waist-to-hip ratio adjusted for body mass index	rs984222	4e-06	26785701	Wen W	42389	Sci Rep	www.ncbi.nlm.nih.gov/pubmed/26785701	Genome-wide association studies in East Asians identify new loci for waist-hip ratio and waist circumference.
TBX15	1p12	Subcutaneous fat	Waist-to-hip ratio	Waist-to-hip ratio adjusted for BMI (adjusted for smoking behaviour)	rs12143789	2e-07	28443625	Justice AE	42851	Nat Commun	www.ncbi.nlm.nih.gov/pubmed/28443625	Genome-wide meta-analysis of 241,258 adults accounting for smoking behaviour identifies novel loci for obesity traits.
TBX15	1p12	Subcutaneous fat	Waist-to-hip ratio	Waist-to-hip ratio adjusted for BMI (adjusted for smoking behaviour)	rs1106529	5e-08	28443625	Justice AE	42851	Nat Commun	www.ncbi.nlm.nih.gov/pubmed/28443625	Genome-wide meta-analysis of 241,258 adults accounting for smoking behaviour identifies novel loci for obesity traits.
TBX15	1p12	Subcutaneous fat	Waist-to-hip ratio	Waist-to-hip ratio adjusted for BMI (adjusted for smoking behaviour)	rs1106529	3e-17	28443625	Justice AE	42851	Nat Commun	www.ncbi.nlm.nih.gov/pubmed/28443625	Genome-wide meta-analysis of 241,258 adults accounting for smoking behaviour identifies novel loci for obesity traits.
TBX15	1p12	Subcutaneous fat	Waist-to-hip ratio	Waist-to-hip ratio adjusted for BMI (adjusted for smoking behaviour)	rs1106529	2e-11	28443625	Justice AE	42851	Nat Commun	www.ncbi.nlm.nih.gov/pubmed/28443625	Genome-wide meta-analysis of 241,258 adults accounting for smoking behaviour identifies novel loci for obesity traits.
TBX15	1p12	Subcutaneous fat	Waist-to-hip ratio	Waist-to-hip ratio adjusted for BMI (adjusted for smoking behaviour)	rs2645294	7e-10	28443625	Justice AE	42851	Nat Commun	www.ncbi.nlm.nih.gov/pubmed/28443625	Genome-wide meta-analysis of 241,258 adults accounting for smoking behaviour identifies novel loci for obesity traits.
TBX15	1p12	Subcutaneous fat	Waist-to-hip ratio	Waist-to-hip ratio adjusted for BMI (adjusted for smoking behaviour)	rs2645294	1e-21	28443625	Justice AE	42851	Nat Commun	www.ncbi.nlm.nih.gov/pubmed/28443625	Genome-wide meta-analysis of 241,258 adults accounting for smoking behaviour identifies novel loci for obesity traits.
TBX15	1p12	Subcutaneous fat	Waist-to-hip ratio	Waist-to-hip ratio adjusted for BMI (adjusted for smoking behaviour)	rs2645294	6e-14	28443625	Justice AE	42851	Nat Commun	www.ncbi.nlm.nih.gov/pubmed/28443625	Genome-wide meta-analysis of 241,258 adults accounting for smoking behaviour identifies novel loci for obesity traits.
TBX15	1p12	Subcutaneous fat	Waist-to-hip ratio	Waist-to-hip ratio adjusted for BMI in non-smokers	rs1106529	2e-07	28443625	Justice AE	42851	Nat Commun	www.ncbi.nlm.nih.gov/pubmed/28443625	Genome-wide meta-analysis of 241,258 adults accounting for smoking behaviour identifies novel loci for obesity traits.
TBX15	1p12	Subcutaneous fat	Waist-to-hip ratio	Waist-to-hip ratio adjusted for BMI in non-smokers	rs2645294	1e-08	28443625	Justice AE	42851	Nat Commun	www.ncbi.nlm.nih.gov/pubmed/28443625	Genome-wide meta-analysis of 241,258 adults accounting for smoking behaviour identifies novel loci for obesity traits.
TBX15	1p12	Subcutaneous fat	Waist-to-hip ratio	Waist-to-hip ratio adjusted for BMI in non-smokers	rs2645294	6e-06	28443625	Justice AE	42851	Nat Commun	www.ncbi.nlm.nih.gov/pubmed/28443625	Genome-wide meta-analysis of 241,258 adults accounting for smoking behaviour identifies novel loci for obesity traits.
TBX15	1p12	Subcutaneous fat	Waist-to-hip ratio	Waist-to-hip ratio adjusted for BMI (joint analysis main effects and smoking interaction)	rs2645294	4e-06	28443625	Justice AE	42851	Nat Commun	www.ncbi.nlm.nih.gov/pubmed/28443625	Genome-wide meta-analysis of 241,258 adults accounting for smoking behaviour identifies novel loci for obesity traits.
TBX15	1p12	Subcutaneous fat	Waist-to-hip ratio	Waist-to-hip ratio adjusted for BMI (joint analysis main effects and smoking interaction)	rs1106529	4e-09	28443625	Justice AE	42851	Nat Commun	www.ncbi.nlm.nih.gov/pubmed/28443625	Genome-wide meta-analysis of 241,258 adults accounting for smoking behaviour identifies novel loci for obesity traits.
TBX15	1p12	Subcutaneous fat	Waist-to-hip ratio	Waist-to-hip ratio adjusted for BMI (joint analysis main effects and smoking interaction)	rs2645294	1e-09	28443625	Justice AE	42851	Nat Commun	www.ncbi.nlm.nih.gov/pubmed/28443625	Genome-wide meta-analysis of 241,258 adults accounting for smoking behaviour identifies novel loci for obesity traits.
TBX15	1p12	Subcutaneous fat	Waist-to-hip ratio	Waist-to-hip ratio adjusted for body mass index	rs10923724	7e-09	28448500	Graff M	42852	PLoS Genet	www.ncbi.nlm.nih.gov/pubmed/28448500	Genome-wide physical activity interactions in adiposity - A meta-analysis of 200,452 adults.
TBX15	1p12	Subcutaneous fat	Waist-to-hip ratio	Waist-to-hip ratio adjusted for body mass index	rs2645294	2e-14	28448500	Graff M	42852	PLoS Genet	www.ncbi.nlm.nih.gov/pubmed/28448500	Genome-wide physical activity interactions in adiposity - A meta-analysis of 200,452 adults.
TBX15	1p12	Subcutaneous fat	Waist-to-hip ratio	Waist-to-hip ratio adjusted for body mass index	rs10923724	4e-20	28448500	Graff M	42852	PLoS Genet	www.ncbi.nlm.nih.gov/pubmed/28448500	Genome-wide physical activity interactions in adiposity - A meta-analysis of 200,452 adults.
TBX15	1p12	Subcutaneous fat	Waist-to-hip ratio	Waist-to-hip ratio adjusted for body mass index	rs10923724	6e-22	28448500	Graff M	42852	PLoS Genet	www.ncbi.nlm.nih.gov/pubmed/28448500	Genome-wide physical activity interactions in adiposity - A meta-analysis of 200,452 adults.
TBX15	1p12	Subcutaneous fat	Waist-to-hip ratio	Waist-to-hip ratio adjusted for BMI in active individuals	rs17023223	2e-07	28448500	Graff M	42852	PLoS Genet	www.ncbi.nlm.nih.gov/pubmed/28448500	Genome-wide physical activity interactions in adiposity - A meta-analysis of 200,452 adults.
TBX15	1p12	Subcutaneous fat	Waist-to-hip ratio	Waist-to-hip ratio adjusted for BMI in active individuals	rs10923724	7e-12	28448500	Graff M	42852	PLoS Genet	www.ncbi.nlm.nih.gov/pubmed/28448500	Genome-wide physical activity interactions in adiposity - A meta-analysis of 200,452 adults.
TBX15	1p12	Subcutaneous fat	Waist-to-hip ratio	Waist-to-hip ratio adjusted for BMI in active individuals	rs10923724	3e-16	28448500	Graff M	42852	PLoS Genet	www.ncbi.nlm.nih.gov/pubmed/28448500	Genome-wide physical activity interactions in adiposity - A meta-analysis of 200,452 adults.
TBX15	1p12	Subcutaneous fat	Waist-to-hip ratio	Waist-to-hip ratio adjusted for BMI in active individuals	rs10923724	7e-12	28448500	Graff M	42852	PLoS Genet	www.ncbi.nlm.nih.gov/pubmed/28448500	Genome-wide physical activity interactions in adiposity - A meta-analysis of 200,452 adults.
TBX15	1p12	Subcutaneous fat	Waist-to-hip ratio	Waist-to-hip ratio adjusted for BMI in active individuals	rs10923724	3e-16	28448500	Graff M	42852	PLoS Genet	www.ncbi.nlm.nih.gov/pubmed/28448500	Genome-wide physical activity interactions in adiposity - A meta-analysis of 200,452 adults.
TBX15	1p12	Subcutaneous fat	Waist-to-hip ratio	Waist-to-hip ratio adjusted for BMI in inactive individuals	rs2645294	2e-06	28448500	Graff M	42852	PLoS Genet	www.ncbi.nlm.nih.gov/pubmed/28448500	Genome-wide physical activity interactions in adiposity - A meta-analysis of 200,452 adults.
TBX15	1p12	Subcutaneous fat	Waist-to-hip ratio	Waist-to-hip ratio adjusted for BMI in active individuals	rs10923724	7e-12	28448500	Graff M	42852	PLoS Genet	www.ncbi.nlm.nih.gov/pubmed/28448500	Genome-wide physical activity interactions in adiposity - A meta-analysis of 200,452 adults.
TBX15	1p12	Subcutaneous fat	Waist-to-hip ratio	Waist-to-hip ratio adjusted for BMI in active individuals	rs10923724	2e-06	28448500	Graff M	42852	PLoS Genet	www.ncbi.nlm.nih.gov/pubmed/28448500	Genome-wide physical activity interactions in adiposity - A meta-analysis of 200,452 adults.
TBX15	1p12	Subcutaneous fat	Waist-to-hip ratio	Waist-to-hip ratio adjusted for body mass index	rs10923724	5e-15	28448500	Graff M	42852	PLoS Genet	www.ncbi.nlm.nih.gov/pubmed/28448500	Genome-wide physical activity interactions in adiposity - A meta-analysis of 200,452 adults.
TBX15	1p12	Subcutaneous fat	Waist-to-hip ratio	Waist-hip ratio	rs2765539	1e-12	25673412	Shungin D	42047	Nature	www.ncbi.nlm.nih.gov/pubmed/25673412	New genetic loci link adipose and insulin biology to body fat distribution.
TBX15	1p12	Subcutaneous fat	Waist-to-hip ratio	Waist-hip ratio	rs2765539	3e-10	25673412	Shungin D	42047	Nature	www.ncbi.nlm.nih.gov/pubmed/25673412	New genetic loci link adipose and insulin biology to body fat distribution.
AADACL4	1p36.21	Omental fat	Adiposity	Obesity-related traits	rs2489260	8e-06	23251661	Comuzzie AG	41247	PLoS One	www.ncbi.nlm.nih.gov/pubmed/23251661	Novel genetic loci identified for the pathophysiology of childhood obesity in the Hispanic population.
ITLN1	1q23.3	Omental fat	Inflammation	Inflammatory bowel disease	rs4656958	7e-09	23128233	Jostins L	41214	Nature	www.ncbi.nlm.nih.gov/pubmed/23128233	Host-microbe interactions have shaped the genetic architecture of inflammatory bowel disease.
ITLN1	1q23.3	Omental fat	Inflammation	Crohn's disease	rs2274910	1e-09	18587394	Barrett JC	39628	Nat Genet	www.ncbi.nlm.nih.gov/pubmed/18587394	Genome-wide association defines more than 30 distinct susceptibility loci for Crohn's disease.
ITLN1	1q23.3	Omental fat	Inflammation	Crohn's disease	rs4656958	5e-07	26192919	Liu JZ	42205	Nat Genet	www.ncbi.nlm.nih.gov/pubmed/26192919	Association analyses identify 38 susceptibility loci for inflammatory bowel disease and highlight shared genetic risk across populations.
ITLN1	1q23.3	Omental fat	Inflammation	Inflammatory bowel disease	rs2297559	2e-11	26192919	Liu JZ	42205	Nat Genet	www.ncbi.nlm.nih.gov/pubmed/26192919	Association analyses identify 38 susceptibility loci for inflammatory bowel disease and highlight shared genetic risk across populations.
ITLN1	1q23.3	Omental fat	Inflammation	Inflammatory bowel disease	rs4656958	2e-08	28067908	de Lange KM	42744	Nat Genet	www.ncbi.nlm.nih.gov/pubmed/28067908	Genome-wide association study implicates immune activation of multiple integrin genes in inflammatory bowel disease.
ITLN1	1q23.3	Omental fat	Inflammation	Crohn's disease	rs4656958	6e-07	28067908	de Lange KM	42744	Nat Genet	www.ncbi.nlm.nih.gov/pubmed/28067908	Genome-wide association study implicates immune activation of multiple integrin genes in inflammatory bowel disease.
ITLN2	1q23.3	Omental fat	Inflammation	Inflammatory bowel disease	rs4656958	2e-08	28067908	de Lange KM	42744	Nat Genet	www.ncbi.nlm.nih.gov/pubmed/28067908	Genome-wide association study implicates immune activation of multiple integrin genes in inflammatory bowel disease.
ITLN2	1q23.3	Omental fat	Inflammation	Crohn's disease	rs4656958	6e-07	28067908	de Lange KM	42744	Nat Genet	www.ncbi.nlm.nih.gov/pubmed/28067908	Genome-wide association study implicates immune activation of multiple integrin genes in inflammatory bowel disease.
IL20	1q32.1	Omental fat	Inflammation	Inflammatory bowel disease	rs3024505	7e-42	23128233	Jostins L	41214	Nature	www.ncbi.nlm.nih.gov/pubmed/23128233	Host-microbe interactions have shaped the genetic architecture of inflammatory bowel disease.
IL19	1q32.1	Omental fat	Inflammation	Inflammatory bowel disease	rs3024505	7e-42	23128233	Jostins L	41214	Nature	www.ncbi.nlm.nih.gov/pubmed/23128233	Host-microbe interactions have shaped the genetic architecture of inflammatory bowel disease.
OR2B11	1q44	Omental fat	Blood Lipids	Plasma omega-6 polyunsaturated fatty acid levels (dihomo-gamma-linolenic acid)	rs4604732	2e-06	24823311	Guan W	41772	Circ Cardiovasc Genet	www.ncbi.nlm.nih.gov/pubmed/24823311	Genome-wide association study of plasma N6 polyunsaturated fatty acids within the cohorts for heart and aging research in genomic epidemiology consortium.
OR2B11	1q44	Omental fat	Waist circumferences	Waist circumference adjusted for body mass index	rs10925060	9e-13	25673412	Shungin D	42047	Nature	www.ncbi.nlm.nih.gov/pubmed/25673412	New genetic loci link adipose and insulin biology to body fat distribution.
CCL20	2q36.3	Omental fat	Inflammation	Crohn's disease	rs7556897	6e-06	26192919	Liu JZ	42205	Nat Genet	www.ncbi.nlm.nih.gov/pubmed/26192919	Association analyses identify 38 susceptibility loci for inflammatory bowel disease and highlight shared genetic risk across populations.
CCL20	2q36.3	Omental fat	Inflammation	Inflammatory bowel disease	rs7556897	2e-10	26192919	Liu JZ	42205	Nat Genet	www.ncbi.nlm.nih.gov/pubmed/26192919	Association analyses identify 38 susceptibility loci for inflammatory bowel disease and highlight shared genetic risk across populations.
CCL20	2q36.3	Omental fat	Inflammation	Inflammatory bowel disease	rs1811711	2e-07	28067908	de Lange KM	42744	Nat Genet	www.ncbi.nlm.nih.gov/pubmed/28067908	Genome-wide association study implicates immune activation of multiple integrin genes in inflammatory bowel disease.
GAL3ST2	2q37.3	Omental fat	Inflammation	Crohn's disease	rs35320439	1e-09	26192919	Liu JZ	42205	Nat Genet	www.ncbi.nlm.nih.gov/pubmed/26192919	Association analyses identify 38 susceptibility loci for inflammatory bowel disease and highlight shared genetic risk across populations.
KCTD8	4p13	Omental fat	Adiposity	Body mass index	rs10938353	6e-06	25673413	Locke AE	42047	Nature	www.ncbi.nlm.nih.gov/pubmed/25673413	Genetic studies of body mass index yield new insights for obesity biology.
CXCL6	4q13.3	Omental fat	Inflammation	Inflammatory bowel disease	rs2472649	3e-08	23128233	Jostins L	41214	Nature	www.ncbi.nlm.nih.gov/pubmed/23128233	Host-microbe interactions have shaped the genetic architecture of inflammatory bowel disease.
CXCL6	4q13.3	Omental fat	Inflammation	Sum neutrophil eosinophil counts	rs16850073	2e-45	27863252	Astle WJ	42691	Cell	www.ncbi.nlm.nih.gov/pubmed/27863252	The Allelic Landscape of Human Blood Cell Trait Variation and Links to Common Complex Disease.
CXCL6	4q13.3	Omental fat	Inflammation	Sum basophil neutrophil counts	rs62312418	2e-46	27863252	Astle WJ	42691	Cell	www.ncbi.nlm.nih.gov/pubmed/27863252	The Allelic Landscape of Human Blood Cell Trait Variation and Links to Common Complex Disease.
CXCL6	4q13.3	Omental fat	Inflammation	Basophil percentage of granulocytes	rs62312418	7e-12	27863252	Astle WJ	42691	Cell	www.ncbi.nlm.nih.gov/pubmed/27863252	The Allelic Landscape of Human Blood Cell Trait Variation and Links to Common Complex Disease.
CXCL6	4q13.3	Omental fat	Inflammation	Eosinophil percentage of granulocytes	rs13148728	9e-11	27863252	Astle WJ	42691	Cell	www.ncbi.nlm.nih.gov/pubmed/27863252	The Allelic Landscape of Human Blood Cell Trait Variation and Links to Common Complex Disease.
CXCL6	4q13.3	Omental fat	Inflammation	Monocyte percentage of white cells	rs16850073	5e-13	27863252	Astle WJ	42691	Cell	www.ncbi.nlm.nih.gov/pubmed/27863252	The Allelic Landscape of Human Blood Cell Trait Variation and Links to Common Complex Disease.
CXCL6	4q13.3	Omental fat	Inflammation	Neutrophil count	rs62312418	2e-46	27863252	Astle WJ	42691	Cell	www.ncbi.nlm.nih.gov/pubmed/27863252	The Allelic Landscape of Human Blood Cell Trait Variation and Links to Common Complex Disease.
CXCL6	4q13.3	Omental fat	Inflammation	Neutrophil percentage of white cells	rs62312418	5e-32	27863252	Astle WJ	42691	Cell	www.ncbi.nlm.nih.gov/pubmed/27863252	The Allelic Landscape of Human Blood Cell Trait Variation and Links to Common Complex Disease.
CXCL6	4q13.3	Omental fat	Inflammation	Neutrophil percentage of granulocytes	rs13148728	4e-14	27863252	Astle WJ	42691	Cell	www.ncbi.nlm.nih.gov/pubmed/27863252	The Allelic Landscape of Human Blood Cell Trait Variation and Links to Common Complex Disease.
CXCL1	4q13.3	Omental fat	Inflammation	Inflammatory bowel disease	rs2472649	3e-08	23128233	Jostins L	41214	Nature	www.ncbi.nlm.nih.gov/pubmed/23128233	Host-microbe interactions have shaped the genetic architecture of inflammatory bowel disease.
IL8	4q13.3	Omental fat	Inflammation	Inflammatory bowel disease	rs2472649	3e-08	23128233	Jostins L	41214	Nature	www.ncbi.nlm.nih.gov/pubmed/23128233	Host-microbe interactions have shaped the genetic architecture of inflammatory bowel disease.
CXCL5	4q13.3	Omental fat	Inflammation	Inflammatory bowel disease	rs2472649	3e-08	23128233	Jostins L	41214	Nature	www.ncbi.nlm.nih.gov/pubmed/23128233	Host-microbe interactions have shaped the genetic architecture of inflammatory bowel disease.
LINC01018	5p15.31	Omental fat	Visceral fat	Visceral fat	rs6876835	3e-06	22589738	Fox CS	41039	PLoS Genet	www.ncbi.nlm.nih.gov/pubmed/22589738	Genome-wide association for abdominal subcutaneous and visceral adipose reveals a novel locus for visceral fat in women.
KCNK17	6p21.2	Omental fat	Adiposity	Obesity-related traits	rs9366999	7e-06	23251661	Comuzzie AG	41247	PLoS One	www.ncbi.nlm.nih.gov/pubmed/23251661	Novel genetic loci identified for the pathophysiology of childhood obesity in the Hispanic population.
KCNK17	6p21.2	Omental fat	Blood Lipids	Cholesterol, total	rs2758886	3e-08	24097068	Willer CJ	41553	Nat Genet	www.ncbi.nlm.nih.gov/pubmed/24097068	Discovery and refinement of loci associated with lipid levels.
C4B	6p21.32	Omental fat	Inflammation	Inflammatory bowel disease	rs6927022	2e-31	28067908	de Lange KM	42744	Nat Genet	www.ncbi.nlm.nih.gov/pubmed/28067908	Genome-wide association study implicates immune activation of multiple integrin genes in inflammatory bowel disease.
HIST1H2BF	6p22.2	Omental fat	Hip circumferences	Hip circumference adjusted for BMI	rs806794	2e-31	25673412	Shungin D	42047	Nature	www.ncbi.nlm.nih.gov/pubmed/25673412	New genetic loci link adipose and insulin biology to body fat distribution.
HIST1H2BF	6p22.2	Omental fat	Hip circumferences	Hip circumference adjusted for BMI	rs806794	3e-17	25673412	Shungin D	42047	Nature	www.ncbi.nlm.nih.gov/pubmed/25673412	New genetic loci link adipose and insulin biology to body fat distribution.
HIST1H2BF	6p22.2	Omental fat	Hip circumferences	Hip circumference adjusted for BMI	rs806794	4e-19	25673412	Shungin D	42047	Nature	www.ncbi.nlm.nih.gov/pubmed/25673412	New genetic loci link adipose and insulin biology to body fat distribution.
HIST1H2BF	6p22.2	Omental fat	Hip circumferences	Hip circumference	rs806794	3e-16	25673412	Shungin D	42047	Nature	www.ncbi.nlm.nih.gov/pubmed/25673412	New genetic loci link adipose and insulin biology to body fat distribution.
HIST1H2BF	6p22.2	Omental fat	Hip circumferences	Hip circumference	rs806794	2e-07	25673412	Shungin D	42047	Nature	www.ncbi.nlm.nih.gov/pubmed/25673412	New genetic loci link adipose and insulin biology to body fat distribution.
HIST1H2BF	6p22.2	Omental fat	Hip circumferences	Hip circumference	rs806794	7e-13	25673412	Shungin D	42047	Nature	www.ncbi.nlm.nih.gov/pubmed/25673412	New genetic loci link adipose and insulin biology to body fat distribution.
HIST1H2BF	6p22.2	Omental fat	Waist circumferences	Waist circumference adjusted for body mass index	rs806794	3e-08	28448500	Graff M	42852	PLoS Genet	www.ncbi.nlm.nih.gov/pubmed/28448500	Genome-wide physical activity interactions in adiposity - A meta-analysis of 200,452 adults.
HIST1H2BF	6p22.2	Omental fat	Waist circumferences	Waist circumference adjusted for body mass index	rs806794	8e-07	28448500	Graff M	42852	PLoS Genet	www.ncbi.nlm.nih.gov/pubmed/28448500	Genome-wide physical activity interactions in adiposity - A meta-analysis of 200,452 adults.
HIST1H2BF	6p22.2	Omental fat	Waist circumferences	Waist circumference adjusted for body mass index	rs806794	1e-12	28448500	Graff M	42852	PLoS Genet	www.ncbi.nlm.nih.gov/pubmed/28448500	Genome-wide physical activity interactions in adiposity - A meta-analysis of 200,452 adults.
HIST1H2BF	6p22.2	Omental fat	Waist circumferences	Waist circumference adjusted for body mass index	rs806794	3e-09	28448500	Graff M	42852	PLoS Genet	www.ncbi.nlm.nih.gov/pubmed/28448500	Genome-wide physical activity interactions in adiposity - A meta-analysis of 200,452 adults.
HIST1H2BF	6p22.2	Omental fat	Waist circumferences	Waist circumference adjusted for body mass index	rs806794	2e-07	28448500	Graff M	42852	PLoS Genet	www.ncbi.nlm.nih.gov/pubmed/28448500	Genome-wide physical activity interactions in adiposity - A meta-analysis of 200,452 adults.
HIST1H2BF	6p22.2	Omental fat	Waist circumferences	Waist circumference adjusted for body mass index	rs806794	5e-13	28448500	Graff M	42852	PLoS Genet	www.ncbi.nlm.nih.gov/pubmed/28448500	Genome-wide physical activity interactions in adiposity - A meta-analysis of 200,452 adults.
HIST1H2BF	6p22.2	Omental fat	Waist circumferences	Waist circumference adjusted for BMI in active individuals	rs806794	4e-08	28448500	Graff M	42852	PLoS Genet	www.ncbi.nlm.nih.gov/pubmed/28448500	Genome-wide physical activity interactions in adiposity - A meta-analysis of 200,452 adults.
HIST1H2BF	6p22.2	Omental fat	Waist circumferences	Waist circumference adjusted for BMI in active individuals	rs806794	3e-10	28448500	Graff M	42852	PLoS Genet	www.ncbi.nlm.nih.gov/pubmed/28448500	Genome-wide physical activity interactions in adiposity - A meta-analysis of 200,452 adults.
HIST1H2BF	6p22.2	Omental fat	Waist circumferences	Waist circumference adjusted for BMI in active individuals	rs806794	1e-07	28448500	Graff M	42852	PLoS Genet	www.ncbi.nlm.nih.gov/pubmed/28448500	Genome-wide physical activity interactions in adiposity - A meta-analysis of 200,452 adults.
HIST1H2BF	6p22.2	Omental fat	Waist circumferences	Waist circumference adjusted for BMI in active individuals	rs806794	2e-07	28448500	Graff M	42852	PLoS Genet	www.ncbi.nlm.nih.gov/pubmed/28448500	Genome-wide physical activity interactions in adiposity - A meta-analysis of 200,452 adults.
HIST1H2BF	6p22.2	Omental fat	Waist circumferences	Waist circumference adjusted for BMI in active individuals	rs806794	2e-09	28448500	Graff M	42852	PLoS Genet	www.ncbi.nlm.nih.gov/pubmed/28448500	Genome-wide physical activity interactions in adiposity - A meta-analysis of 200,452 adults.
HIST1H2BF	6p22.2	Omental fat	Waist circumferences	Waist circumference adjusted for BMI (joint analysis main effects and physical activity interaction)	rs806794	5e-08	28448500	Graff M	42852	PLoS Genet	www.ncbi.nlm.nih.gov/pubmed/28448500	Genome-wide physical activity interactions in adiposity - A meta-analysis of 200,452 adults.
HIST1H2BF	6p22.2	Omental fat	Waist circumferences	Waist circumference adjusted for BMI (joint analysis main effects and physical activity interaction)	rs806794	4e-06	28448500	Graff M	42852	PLoS Genet	www.ncbi.nlm.nih.gov/pubmed/28448500	Genome-wide physical activity interactions in adiposity - A meta-analysis of 200,452 adults.
HIST1H2BF	6p22.2	Omental fat	Waist circumferences	Waist circumference adjusted for BMI (joint analysis main effects and physical activity interaction)	rs806794	1e-11	28448500	Graff M	42852	PLoS Genet	www.ncbi.nlm.nih.gov/pubmed/28448500	Genome-wide physical activity interactions in adiposity - A meta-analysis of 200,452 adults.
HIST1H2BF	6p22.2	Omental fat	Waist circumferences	Waist circumference adjusted for BMI (joint analysis main effects and physical activity interaction)	rs806794	8e-09	28448500	Graff M	42852	PLoS Genet	www.ncbi.nlm.nih.gov/pubmed/28448500	Genome-wide physical activity interactions in adiposity - A meta-analysis of 200,452 adults.
HIST1H2BF	6p22.2	Omental fat	Waist circumferences	Waist circumference adjusted for BMI (joint analysis main effects and physical activity interaction)	rs806794	2e-07	28448500	Graff M	42852	PLoS Genet	www.ncbi.nlm.nih.gov/pubmed/28448500	Genome-wide physical activity interactions in adiposity - A meta-analysis of 200,452 adults.
HIST1H2BF	6p22.2	Omental fat	Waist circumferences	Waist circumference adjusted for BMI (joint analysis main effects and physical activity interaction)	rs806794	3e-12	28448500	Graff M	42852	PLoS Genet	www.ncbi.nlm.nih.gov/pubmed/28448500	Genome-wide physical activity interactions in adiposity - A meta-analysis of 200,452 adults.
HIST1H2BF	6p22.2	Omental fat	Waist circumferences	Waist circumference	rs806794	2e-09	25673412	Shungin D	42047	Nature	www.ncbi.nlm.nih.gov/pubmed/25673412	New genetic loci link adipose and insulin biology to body fat distribution.
HIST1H2BF	6p22.2	Omental fat	Waist circumferences	Waist circumference	rs806794	3e-07	25673412	Shungin D	42047	Nature	www.ncbi.nlm.nih.gov/pubmed/25673412	New genetic loci link adipose and insulin biology to body fat distribution.
HIST1H2BH	6p22.2	Omental fat	Waist circumferences	Waist circumference adjusted for BMI (adjusted for smoking behaviour)	rs7773004	4e-09	28443625	Justice AE	42851	Nat Commun	www.ncbi.nlm.nih.gov/pubmed/28443625	Genome-wide meta-analysis of 241,258 adults accounting for smoking behaviour identifies novel loci for obesity traits.
HIST1H2BH	6p22.2	Omental fat	Waist circumferences	Waist circumference adjusted for BMI (adjusted for smoking behaviour)	rs7773004	5e-11	28443625	Justice AE	42851	Nat Commun	www.ncbi.nlm.nih.gov/pubmed/28443625	Genome-wide meta-analysis of 241,258 adults accounting for smoking behaviour identifies novel loci for obesity traits.
HIST1H2BH	6p22.2	Omental fat	Waist circumferences	Waist circumference adjusted for BMI (joint analysis main effects and smoking interaction)	rs7773004	1e-10	28443625	Justice AE	42851	Nat Commun	www.ncbi.nlm.nih.gov/pubmed/28443625	Genome-wide meta-analysis of 241,258 adults accounting for smoking behaviour identifies novel loci for obesity traits.
HIST1H2BH	6p22.2	Omental fat	Waist circumferences	Waist circumference adjusted for BMI (joint analysis main effects and smoking interaction)	rs7773004	1e-08	28443625	Justice AE	42851	Nat Commun	www.ncbi.nlm.nih.gov/pubmed/28443625	Genome-wide meta-analysis of 241,258 adults accounting for smoking behaviour identifies novel loci for obesity traits.
HIST1H2BH	6p22.2	Omental fat	Waist circumferences	Waist circumference adjusted for BMI in non-smokers	rs7773004	9e-08	28443625	Justice AE	42851	Nat Commun	www.ncbi.nlm.nih.gov/pubmed/28443625	Genome-wide meta-analysis of 241,258 adults accounting for smoking behaviour identifies novel loci for obesity traits.
HIST1H2BH	6p22.2	Omental fat	Waist circumferences	Waist circumference adjusted for body mass index	rs7773004	1e-06	25673412	Shungin D	42047	Nature	www.ncbi.nlm.nih.gov/pubmed/25673412	New genetic loci link adipose and insulin biology to body fat distribution.
HIST1H2BH	6p22.2	Omental fat	Waist circumferences	Waist circumference adjusted for body mass index	rs7773004	2e-15	25673412	Shungin D	42047	Nature	www.ncbi.nlm.nih.gov/pubmed/25673412	New genetic loci link adipose and insulin biology to body fat distribution.
HIST1H2BH	6p22.2	Omental fat	Waist circumferences	Waist circumference adjusted for body mass index	rs7773004	2e-12	25673412	Shungin D	42047	Nature	www.ncbi.nlm.nih.gov/pubmed/25673412	New genetic loci link adipose and insulin biology to body fat distribution.
IL6	7p15.3	Omental fat	Inflammation	Sum eosinophil basophil counts	rs36229146	6e-17	27863252	Astle WJ	42691	Cell	www.ncbi.nlm.nih.gov/pubmed/27863252	The Allelic Landscape of Human Blood Cell Trait Variation and Links to Common Complex Disease.
IL6	7p15.3	Omental fat	Inflammation	Eosinophil percentage of granulocytes	rs36229146	4e-10	27863252	Astle WJ	42691	Cell	www.ncbi.nlm.nih.gov/pubmed/27863252	The Allelic Landscape of Human Blood Cell Trait Variation and Links to Common Complex Disease.
IL6	7p15.3	Omental fat	Inflammation	Eosinophil percentage of white cells	rs36229146	9e-13	27863252	Astle WJ	42691	Cell	www.ncbi.nlm.nih.gov/pubmed/27863252	The Allelic Landscape of Human Blood Cell Trait Variation and Links to Common Complex Disease.
IL6	7p15.3	Omental fat	Inflammation	Eosinophil counts	rs36229146	9e-18	27863252	Astle WJ	42691	Cell	www.ncbi.nlm.nih.gov/pubmed/27863252	The Allelic Landscape of Human Blood Cell Trait Variation and Links to Common Complex Disease.
IL6	7p15.3	Omental fat	Inflammation	Neutrophil percentage of granulocytes	rs36229146	6e-09	27863252	Astle WJ	42691	Cell	www.ncbi.nlm.nih.gov/pubmed/27863252	The Allelic Landscape of Human Blood Cell Trait Variation and Links to Common Complex Disease.
UPK3B	7q11.23	Omental fat	Adiposity	Body mass index	rs6955651	2e-06	20935630	Speliotes EK	40461	Nat Genet	www.ncbi.nlm.nih.gov/pubmed/20935630	Association analyses of 249,796 individuals reveal 18 new loci associated with body mass index.
UPK3B	7q11.23	Omental fat	Adiposity	Body mass index	rs2430307	7e-09	28448500	Graff M	42852	PLoS Genet	www.ncbi.nlm.nih.gov/pubmed/28448500	Genome-wide physical activity interactions in adiposity - A meta-analysis of 200,452 adults.
UPK3B	7q11.23	Omental fat	Adiposity	Body mass index	rs2430307	5e-06	28448500	Graff M	42852	PLoS Genet	www.ncbi.nlm.nih.gov/pubmed/28448500	Genome-wide physical activity interactions in adiposity - A meta-analysis of 200,452 adults.
UPK3B	7q11.23	Omental fat	Adiposity	Body mass index in physically active individuals	rs2430307	5e-06	28448500	Graff M	42852	PLoS Genet	www.ncbi.nlm.nih.gov/pubmed/28448500	Genome-wide physical activity interactions in adiposity - A meta-analysis of 200,452 adults.
UPK3B	7q11.23	Omental fat	Adiposity	Body mass index in physically inactive individuals	rs2245368	6e-06	28448500	Graff M	42852	PLoS Genet	www.ncbi.nlm.nih.gov/pubmed/28448500	Genome-wide physical activity interactions in adiposity - A meta-analysis of 200,452 adults.
UPK3B	7q11.23	Omental fat	Adiposity	Body mass index (joint analysis main effects and physical activity interaction)	rs2430307	2e-06	28448500	Graff M	42852	PLoS Genet	www.ncbi.nlm.nih.gov/pubmed/28448500	Genome-wide physical activity interactions in adiposity - A meta-analysis of 200,452 adults.
UPK3B	7q11.23	Omental fat	Adiposity	Body mass index (joint analysis main effects and physical activity interaction)	rs2245368	5e-09	28448500	Graff M	42852	PLoS Genet	www.ncbi.nlm.nih.gov/pubmed/28448500	Genome-wide physical activity interactions in adiposity - A meta-analysis of 200,452 adults.
CCDC140	7q11.23	Subcutaneous fat	Adiposity	BMI (adjusted for smoking behaviour)	rs2245368	6e-08	28443625	Justice AE	42851	Nat Commun	www.ncbi.nlm.nih.gov/pubmed/28443625	Genome-wide meta-analysis of 241,258 adults accounting for smoking behaviour identifies novel loci for obesity traits.
CCDC140	7q11.23	Subcutaneous fat	Adiposity	BMI (adjusted for smoking behaviour)	rs2245368	3e-10	28443625	Justice AE	42851	Nat Commun	www.ncbi.nlm.nih.gov/pubmed/28443625	Genome-wide meta-analysis of 241,258 adults accounting for smoking behaviour identifies novel loci for obesity traits.
CCDC140	7q11.23	Subcutaneous fat	Adiposity	BMI in non-smokers	rs2245368	8e-06	28443625	Justice AE	42851	Nat Commun	www.ncbi.nlm.nih.gov/pubmed/28443625	Genome-wide meta-analysis of 241,258 adults accounting for smoking behaviour identifies novel loci for obesity traits.
CCDC140	7q11.23	Subcutaneous fat	Adiposity	BMI in non-smokers	rs2245368	2e-07	28443625	Justice AE	42851	Nat Commun	www.ncbi.nlm.nih.gov/pubmed/28443625	Genome-wide meta-analysis of 241,258 adults accounting for smoking behaviour identifies novel loci for obesity traits.
CNTNAP2	7q35	Omental fat	Adiposity	Body mass index	rs6960319	7e-06	25760438	Anderson D	42074	PLoS One	www.ncbi.nlm.nih.gov/pubmed/25760438	First genome-wide association study in an Australian aboriginal population provides insights into genetic risk factors for body mass index and type 2 diabetes.
CNTNAP2	7q35	Omental fat	Adiposity	Obesity-related traits	rs1358075	9e-06	23251661	Comuzzie AG	41247	PLoS One	www.ncbi.nlm.nih.gov/pubmed/23251661	Novel genetic loci identified for the pathophysiology of childhood obesity in the Hispanic population.
CNTNAP2	7q35	Omental fat	Visceral fat	Visceral adipose tissue/subcutaneous adipose tissue ratio	rs6464816	9e-06	22589738	Fox CS	41039	PLoS Genet	www.ncbi.nlm.nih.gov/pubmed/22589738	Genome-wide association for abdominal subcutaneous and visceral adipose reveals a novel locus for visceral fat in women.
CNTNAP2	7q36.1	Omental fat	Adiposity	Body mass index (recreational physical activity interaction)	rs4549702	1e-06	23192594	Velez Edwards DR	41242	Hum Genet	www.ncbi.nlm.nih.gov/pubmed/23192594	Gene-environment interactions and obesity traits among postmenopausal African-American and Hispanic women in the Women's Health Initiative SHARe Study.
CNTNAP2	7q36.1	Omental fat	Adiposity	Body mass index (dietary energy interaction)	rs4549702	1e-06	23192594	Velez Edwards DR	41242	Hum Genet	www.ncbi.nlm.nih.gov/pubmed/23192594	Gene-environment interactions and obesity traits among postmenopausal African-American and Hispanic women in the Women's Health Initiative SHARe Study.
CNTNAP2	7q36.1	Omental fat	Inflammation	Crohn's disease	rs2538470	1e-09	26192919	Liu JZ	42205	Nat Genet	www.ncbi.nlm.nih.gov/pubmed/26192919	Association analyses identify 38 susceptibility loci for inflammatory bowel disease and highlight shared genetic risk across populations.
CNTNAP2	7q36.1	Omental fat	Inflammation	Inflammatory bowel disease	rs2538470	3e-11	26192919	Liu JZ	42205	Nat Genet	www.ncbi.nlm.nih.gov/pubmed/26192919	Association analyses identify 38 susceptibility loci for inflammatory bowel disease and highlight shared genetic risk across populations.
PKHD1L1	8q23.1	Omental fat	Adiposity	Obesity-related traits	rs73313124	3e-06	23251661	Comuzzie AG	41247	PLoS One	www.ncbi.nlm.nih.gov/pubmed/23251661	Novel genetic loci identified for the pathophysiology of childhood obesity in the Hispanic population.
MAPK15	8q24.3	Omental fat	Adiposity	Obesity-related traits	rs35925379	2e-06	23251661	Comuzzie AG	41247	PLoS One	www.ncbi.nlm.nih.gov/pubmed/23251661	Novel genetic loci identified for the pathophysiology of childhood obesity in the Hispanic population.
SLC28A3	9q21.32	Omental fat	Adiposity	Body mass index	rs11140653	3e-07	25760438	Anderson D	42074	PLoS One	www.ncbi.nlm.nih.gov/pubmed/25760438	First genome-wide association study in an Australian aboriginal population provides insights into genetic risk factors for body mass index and type 2 diabetes.
SLC28A3	9q21.32	Omental fat	Adiposity	Obesity-related traits	rs12000457	4e-06	23251661	Comuzzie AG	41247	PLoS One	www.ncbi.nlm.nih.gov/pubmed/23251661	Novel genetic loci identified for the pathophysiology of childhood obesity in the Hispanic population.
SLC28A3	9q21.32	Omental fat	Adiposity	Body mass index	rs10868215	1e-08	28892062	Akiyama M	42989	Nat Genet	www.ncbi.nlm.nih.gov/pubmed/28892062	Genome-wide association study identifies 112 new loci for body mass index in the Japanese population.
SLC28A3	9q21.32	Omental fat	Adiposity	Body mass index	rs1147199	1e-09	28892062	Akiyama M	42989	Nat Genet	www.ncbi.nlm.nih.gov/pubmed/28892062	Genome-wide association study identifies 112 new loci for body mass index in the Japanese population.
SLC28A3	9q21.32	Omental fat	Waist-to-hip ratio	Waist-to-hip circumference ratio (recreational physical activity interaction)	rs4877280	9e-06	23192594	Velez Edwards DR	41242	Hum Genet	www.ncbi.nlm.nih.gov/pubmed/23192594	Gene-environment interactions and obesity traits among postmenopausal African-American and Hispanic women in the Women's Health Initiative SHARe Study.
CRB2	9q33.3	Omental fat	Adiposity	Body mass index	rs10760279	2e-07	25673413	Locke AE	42047	Nature	www.ncbi.nlm.nih.gov/pubmed/25673413	Genetic studies of body mass index yield new insights for obesity biology.
CRB2	9q33.3	Omental fat	Adiposity	Body mass index	rs10760279	7e-08	25673413	Locke AE	42047	Nature	www.ncbi.nlm.nih.gov/pubmed/25673413	Genetic studies of body mass index yield new insights for obesity biology.
NKX2-3	10q24.2	Omental fat	Inflammation	Inflammatory bowel disease	rs4409764	1e-54	23128233	Jostins L	41214	Nature	www.ncbi.nlm.nih.gov/pubmed/23128233	Host-microbe interactions have shaped the genetic architecture of inflammatory bowel disease.
NKX2-3	10q24.2	Omental fat	Inflammation	Crohn's disease	rs10883365	6e-08	17554300	Wellcome Trust Case Control Consortium	39240	Nature	www.ncbi.nlm.nih.gov/pubmed/17554300	Genome-wide association study of 14,000 cases of seven common diseases and 3,000 shared controls.
NKX2-3	10q24.2	Omental fat	Inflammation	Crohn's disease	rs10883365	4e-10	17554261	Parkes M	39239	Nat Genet	www.ncbi.nlm.nih.gov/pubmed/17554261	Sequence variants in the autophagy gene IRGM and multiple other replicating loci contribute to Crohn's disease susceptibility.
NKX2-3	10q24.2	Omental fat	Inflammation	Crohn's disease	rs11190140	3e-16	18587394	Barrett JC	39628	Nat Genet	www.ncbi.nlm.nih.gov/pubmed/18587394	Genome-wide association defines more than 30 distinct susceptibility loci for Crohn's disease.
NKX2-3	10q24.2	Omental fat	Inflammation	Crohn's disease	rs11190141	5e-07	22412388	Kenny EE	40976	PLoS Genet	www.ncbi.nlm.nih.gov/pubmed/22412388	A genome-wide scan of Ashkenazi Jewish Crohn's disease suggests novel susceptibility loci.
NKX2-3	10q24.2	Omental fat	Inflammation	Monocyte percentage of white cells	rs11190141	2e-25	27863252	Astle WJ	42691	Cell	www.ncbi.nlm.nih.gov/pubmed/27863252	The Allelic Landscape of Human Blood Cell Trait Variation and Links to Common Complex Disease.
NKX2-3	10q24.2	Omental fat	Inflammation	Monocyte count	rs11190141	3e-36	27863252	Astle WJ	42691	Cell	www.ncbi.nlm.nih.gov/pubmed/27863252	The Allelic Landscape of Human Blood Cell Trait Variation and Links to Common Complex Disease.
NKX2-3	10q24.2	Omental fat	Inflammation	Crohn's disease	rs4409764	2e-24	28067908	de Lange KM	42744	Nat Genet	www.ncbi.nlm.nih.gov/pubmed/28067908	Genome-wide association study implicates immune activation of multiple integrin genes in inflammatory bowel disease.
NKX2-3	10q24.2	Omental fat	Inflammation	Inflammatory bowel disease	rs4409764	2e-34	28067908	de Lange KM	42744	Nat Genet	www.ncbi.nlm.nih.gov/pubmed/28067908	Genome-wide association study implicates immune activation of multiple integrin genes in inflammatory bowel disease.
RP11-129J12.2	10q24.2	Omental fat	Inflammation	Monocyte percentage of white cells	rs11190141	2e-25	27863252	Astle WJ	42691	Cell	www.ncbi.nlm.nih.gov/pubmed/27863252	The Allelic Landscape of Human Blood Cell Trait Variation and Links to Common Complex Disease.
RP11-129J12.2	10q24.2	Omental fat	Inflammation	Monocyte count	rs11190141	3e-36	27863252	Astle WJ	42691	Cell	www.ncbi.nlm.nih.gov/pubmed/27863252	The Allelic Landscape of Human Blood Cell Trait Variation and Links to Common Complex Disease.
EMX2	10q26.11	Subcutaneous fat	Adiposity	Obesity-related traits	rs384627	5e-06	23251661	Comuzzie AG	41247	PLoS One	www.ncbi.nlm.nih.gov/pubmed/23251661	Novel genetic loci identified for the pathophysiology of childhood obesity in the Hispanic population.
NELL1	11p15.1	Omental fat	Adiposity	Obesity-related traits	rs10833583	7e-06	23251661	Comuzzie AG	41247	PLoS One	www.ncbi.nlm.nih.gov/pubmed/23251661	Novel genetic loci identified for the pathophysiology of childhood obesity in the Hispanic population.
NELL1	11p15.1	Omental fat	Adiposity	Obesity-related traits	rs2051457	5e-06	23251661	Comuzzie AG	41247	PLoS One	www.ncbi.nlm.nih.gov/pubmed/23251661	Novel genetic loci identified for the pathophysiology of childhood obesity in the Hispanic population.
NELL1	11p15.1	Omental fat	Inflammation	Crohn's disease	rs1793004	3e-06	17684544	Franke A	39302	PLoS One	www.ncbi.nlm.nih.gov/pubmed/17684544	Systematic association mapping identifies NELL1 as a novel IBD disease gene.
MYRF	11q12.2	Omental fat	Blood Lipids	Trans fatty acid levels	rs174537	8e-14	25646338	Mozaffarian D	41983	Am J Clin Nutr	www.ncbi.nlm.nih.gov/pubmed/25646338	Genetic loci associated with circulating phospholipid trans fatty acids: a meta-analysis of genome-wide association studies from the CHARGE Consortium.
MYRF	11q12.2	Omental fat	Blood Lipids	Trans fatty acid levels	rs174536	1e-13	25646338	Mozaffarian D	41983	Am J Clin Nutr	www.ncbi.nlm.nih.gov/pubmed/25646338	Genetic loci associated with circulating phospholipid trans fatty acids: a meta-analysis of genome-wide association studies from the CHARGE Consortium.
MYRF	11q12.2	Omental fat	Blood Lipids	Trans fatty acid levels	rs174535	1e-13	25646338	Mozaffarian D	41983	Am J Clin Nutr	www.ncbi.nlm.nih.gov/pubmed/25646338	Genetic loci associated with circulating phospholipid trans fatty acids: a meta-analysis of genome-wide association studies from the CHARGE Consortium.
MYRF	11q12.2	Omental fat	Blood Lipids	Trans fatty acid levels	rs174528	4e-12	25646338	Mozaffarian D	41983	Am J Clin Nutr	www.ncbi.nlm.nih.gov/pubmed/25646338	Genetic loci associated with circulating phospholipid trans fatty acids: a meta-analysis of genome-wide association studies from the CHARGE Consortium.
MYRF	11q12.2	Omental fat	Blood Lipids	Trans fatty acid levels	rs174534	4e-11	25646338	Mozaffarian D	41983	Am J Clin Nutr	www.ncbi.nlm.nih.gov/pubmed/25646338	Genetic loci associated with circulating phospholipid trans fatty acids: a meta-analysis of genome-wide association studies from the CHARGE Consortium.
MYRF	11q12.2	Omental fat	Blood Lipids	Trans fatty acid levels	rs108499	5e-11	25646338	Mozaffarian D	41983	Am J Clin Nutr	www.ncbi.nlm.nih.gov/pubmed/25646338	Genetic loci associated with circulating phospholipid trans fatty acids: a meta-analysis of genome-wide association studies from the CHARGE Consortium.
MYRF	11q12.2	Omental fat	Blood Lipids	Trans fatty acid levels	rs509360	6e-10	25646338	Mozaffarian D	41983	Am J Clin Nutr	www.ncbi.nlm.nih.gov/pubmed/25646338	Genetic loci associated with circulating phospholipid trans fatty acids: a meta-analysis of genome-wide association studies from the CHARGE Consortium.
MYRF	11q12.2	Omental fat	Blood Lipids	Glycerophospholipid levels	rs174536	5e-59	26068415	Draisma HHM	42167	Nat Commun	www.ncbi.nlm.nih.gov/pubmed/26068415	Genome-wide association study identifies novel genetic variants contributing to variation in blood metabolite levels.
MYRF	11q12.2	Omental fat	Blood Lipids	Glycerophospholipid levels	rs174537	3e-19	26068415	Draisma HHM	42167	Nat Commun	www.ncbi.nlm.nih.gov/pubmed/26068415	Genome-wide association study identifies novel genetic variants contributing to variation in blood metabolite levels.
MYRF	11q12.2	Omental fat	Blood Lipids	HDL cholesterol	rs174529	1e-11	25961943	Surakka I	42135	Nat Genet	www.ncbi.nlm.nih.gov/pubmed/25961943	The impact of low-frequency and rare variants on lipid levels.
MYRF	11q12.2	Omental fat	Blood Lipids	Triglycerides	rs174529	4e-20	25961943	Surakka I	42135	Nat Genet	www.ncbi.nlm.nih.gov/pubmed/25961943	The impact of low-frequency and rare variants on lipid levels.
MYRF	11q12.2	Omental fat	Blood Lipids	Plasma omega-6 polyunsaturated fatty acid levels (arachidonic acid)	rs174528	2e-65	26584805	Dorajoo R	42327	Genes Nutr	www.ncbi.nlm.nih.gov/pubmed/26584805	A genome-wide association study of n-3 and n-6 plasma fatty acids in a Singaporean Chinese population.
MYRF	11q12.2	Omental fat	Blood Lipids	Plasma omega-6 polyunsaturated fatty acid levels (gamma-linolenic acid)	rs174537	4e-164	26584805	Dorajoo R	42327	Genes Nutr	www.ncbi.nlm.nih.gov/pubmed/26584805	A genome-wide association study of n-3 and n-6 plasma fatty acids in a Singaporean Chinese population.
MYRF	11q12.2	Omental fat	Blood Lipids	Plasma omega-3 polyunsaturated fatty acid levels (alphalinolenic acid)	rs174536	8e-08	26584805	Dorajoo R	42327	Genes Nutr	www.ncbi.nlm.nih.gov/pubmed/26584805	A genome-wide association study of n-3 and n-6 plasma fatty acids in a Singaporean Chinese population.
MYRF	11q12.2	Omental fat	Blood Lipids	Plasma omega-3 polyunsaturated fatty acid levels (alphalinolenic acid)	rs509360	3e-08	26584805	Dorajoo R	42327	Genes Nutr	www.ncbi.nlm.nih.gov/pubmed/26584805	A genome-wide association study of n-3 and n-6 plasma fatty acids in a Singaporean Chinese population.
MYRF	11q12.2	Omental fat	Blood Lipids	Plasma omega-6 polyunsaturated fatty acid levels (dihomo-gamma-linolenic acid)	rs174534	1e-29	26584805	Dorajoo R	42327	Genes Nutr	www.ncbi.nlm.nih.gov/pubmed/26584805	A genome-wide association study of n-3 and n-6 plasma fatty acids in a Singaporean Chinese population.
MYRF	11q12.2	Omental fat	Blood Lipids	Plasma omega-3 polyunsaturated fatty acid levels (alphalinolenic acid)	rs174536	1e-63	21829377	Lemaitre RN	40752	PLoS Genet	www.ncbi.nlm.nih.gov/pubmed/21829377	Genetic loci associated with plasma phospholipid n-3 fatty acids: a meta-analysis of genome-wide association studies from the CHARGE Consortium.
MYRF	11q12.2	Omental fat	Blood Lipids	Plasma omega-3 polyunsaturated fatty acid level (eicosapentaenoic acid)	rs174535	6e-58	21829377	Lemaitre RN	40752	PLoS Genet	www.ncbi.nlm.nih.gov/pubmed/21829377	Genetic loci associated with plasma phospholipid n-3 fatty acids: a meta-analysis of genome-wide association studies from the CHARGE Consortium.
MYRF	11q12.2	Omental fat	Blood Lipids	Plasma omega-3 polyunsaturated fatty acid levels (docosapentaenoic acid)	rs174535	1e-151	21829377	Lemaitre RN	40752	PLoS Genet	www.ncbi.nlm.nih.gov/pubmed/21829377	Genetic loci associated with plasma phospholipid n-3 fatty acids: a meta-analysis of genome-wide association studies from the CHARGE Consortium.
MYRF	11q12.2	Omental fat	Blood Lipids	LDL cholesterol levels	rs174533	5e-07	28334899	Spracklen CN	42787	Hum Mol Genet	www.ncbi.nlm.nih.gov/pubmed/28334899	Association analyses of East Asian individuals and trans-ancestry analyses with European individuals reveal new loci associated with cholesterol and triglyceride levels.
MYRF	11q12.2	Omental fat	Blood Lipids	LDL cholesterol levels	rs174533	1e-09	28334899	Spracklen CN	42787	Hum Mol Genet	www.ncbi.nlm.nih.gov/pubmed/28334899	Association analyses of East Asian individuals and trans-ancestry analyses with European individuals reveal new loci associated with cholesterol and triglyceride levels.
MYRF	11q12.2	Omental fat	Blood Lipids	Total cholesterol levels	rs174533	2e-09	28334899	Spracklen CN	42787	Hum Mol Genet	www.ncbi.nlm.nih.gov/pubmed/28334899	Association analyses of East Asian individuals and trans-ancestry analyses with European individuals reveal new loci associated with cholesterol and triglyceride levels.
MYRF	11q12.2	Omental fat	Blood Lipids	Vaccenic acid (18:1n-7) levels	rs174528	1e-08	28298293	Hu Y	42809	J Lipid Res	www.ncbi.nlm.nih.gov/pubmed/28298293	Discovery and fine-mapping of loci associated with MUFAs through trans-ethnic meta-analysis in Chinese and European populations.
MYRF	11q12.2	Omental fat	Blood Lipids	Vaccenic acid (18:1n-7) levels	rs174528	7e-10	28298293	Hu Y	42809	J Lipid Res	www.ncbi.nlm.nih.gov/pubmed/28298293	Discovery and fine-mapping of loci associated with MUFAs through trans-ethnic meta-analysis in Chinese and European populations.
MYRF	11q12.2	Omental fat	Blood Lipids	Gondoic acid (20:1n-9) levels	rs174528	3e-46	28298293	Hu Y	42809	J Lipid Res	www.ncbi.nlm.nih.gov/pubmed/28298293	Discovery and fine-mapping of loci associated with MUFAs through trans-ethnic meta-analysis in Chinese and European populations.
SCGB2A2	11q12.2	Subcutaneous fat	Blood Lipids	Plasma omega-6 polyunsaturated fatty acid levels (arachidonic acid)	rs174547	3E-971	24823311	Guan W	41772	Circ Cardiovasc Genet	www.ncbi.nlm.nih.gov/pubmed/24823311	Genome-wide association study of plasma N6 polyunsaturated fatty acids within the cohorts for heart and aging research in genomic epidemiology consortium.
SCGB2A2	11q12.2	Subcutaneous fat	Blood Lipids	Plasma omega-6 polyunsaturated fatty acid levels (arachidonic acid)	rs102275	7e-147	24823311	Guan W	41772	Circ Cardiovasc Genet	www.ncbi.nlm.nih.gov/pubmed/24823311	Genome-wide association study of plasma N6 polyunsaturated fatty acids within the cohorts for heart and aging research in genomic epidemiology consortium.
MYRF	11q12.2	Omental fat	Inflammation	Crohn's disease	rs174537	2e-12	26192919	Liu JZ	42205	Nat Genet	www.ncbi.nlm.nih.gov/pubmed/26192919	Association analyses identify 38 susceptibility loci for inflammatory bowel disease and highlight shared genetic risk across populations.
MYRF	11q12.2	Omental fat	Inflammation	Crohn's disease	rs4246215	9e-07	28067908	de Lange KM	42744	Nat Genet	www.ncbi.nlm.nih.gov/pubmed/28067908	Genome-wide association study implicates immune activation of multiple integrin genes in inflammatory bowel disease.
C11orf53	11q23.1	Subcutaneous fat	Adiposity	Body mass index	rs321358	6e-06	25673413	Locke AE	42047	Nature	www.ncbi.nlm.nih.gov/pubmed/25673413	Genetic studies of body mass index yield new insights for obesity biology.
ADAMTS20	12q12	Omental fat	Adiposity	Obesity-related traits	rs1167125	5e-06	23251661	Comuzzie AG	41247	PLoS One	www.ncbi.nlm.nih.gov/pubmed/23251661	Novel genetic loci identified for the pathophysiology of childhood obesity in the Hispanic population.
SP7	12q13.13	Subcutaneous fat	Inflammation	Sum neutrophil eosinophil counts	rs138488218	5e-10	27863252	Astle WJ	42691	Cell	www.ncbi.nlm.nih.gov/pubmed/27863252	The Allelic Landscape of Human Blood Cell Trait Variation and Links to Common Complex Disease.
SP7	12q13.13	Subcutaneous fat	Inflammation	Sum basophil neutrophil counts	rs138488218	9e-11	27863252	Astle WJ	42691	Cell	www.ncbi.nlm.nih.gov/pubmed/27863252	The Allelic Landscape of Human Blood Cell Trait Variation and Links to Common Complex Disease.
SP7	12q13.13	Subcutaneous fat	Inflammation	Neutrophil count	rs138488218	8e-11	27863252	Astle WJ	42691	Cell	www.ncbi.nlm.nih.gov/pubmed/27863252	The Allelic Landscape of Human Blood Cell Trait Variation and Links to Common Complex Disease.
HOXC12	12q13.13	Subcutaneous fat	Waist-to-hip ratio	Waist-to-hip ratio adjusted for body mass index	rs10783615	4e-12	25673412	Shungin D	42047	Nature	www.ncbi.nlm.nih.gov/pubmed/25673412	New genetic loci link adipose and insulin biology to body fat distribution.
HOXC12	12q13.13	Subcutaneous fat	Waist-to-hip ratio	Waist-to-hip ratio adjusted for body mass index	rs10783615	3e-13	25673412	Shungin D	42047	Nature	www.ncbi.nlm.nih.gov/pubmed/25673412	New genetic loci link adipose and insulin biology to body fat distribution.
HOXC12	12q13.13	Subcutaneous fat	Waist-to-hip ratio	Waist-to-hip ratio adjusted for body mass index	rs10783615	3e-13	25673412	Shungin D	42047	Nature	www.ncbi.nlm.nih.gov/pubmed/25673412	New genetic loci link adipose and insulin biology to body fat distribution.
HOXC12	12q13.13	Subcutaneous fat	Waist-to-hip ratio	Waist-to-hip ratio adjusted for body mass index	rs10783615	2e-13	25673412	Shungin D	42047	Nature	www.ncbi.nlm.nih.gov/pubmed/25673412	New genetic loci link adipose and insulin biology to body fat distribution.
HOXC12	12q13.13	Subcutaneous fat	Waist-to-hip ratio	Waist-to-hip ratio adjusted for BMI (adjusted for smoking behaviour)	rs10783615	7e-11	28443625	Justice AE	42851	Nat Commun	www.ncbi.nlm.nih.gov/pubmed/28443625	Genome-wide meta-analysis of 241,258 adults accounting for smoking behaviour identifies novel loci for obesity traits.
HOXC12	12q13.13	Subcutaneous fat	Waist-to-hip ratio	Waist-to-hip ratio adjusted for BMI (adjusted for smoking behaviour)	rs10783615	7e-13	28443625	Justice AE	42851	Nat Commun	www.ncbi.nlm.nih.gov/pubmed/28443625	Genome-wide meta-analysis of 241,258 adults accounting for smoking behaviour identifies novel loci for obesity traits.
HOXC12	12q13.13	Subcutaneous fat	Waist-to-hip ratio	Waist-to-hip ratio adjusted for BMI in non-smokers	rs10783615	3e-08	28443625	Justice AE	42851	Nat Commun	www.ncbi.nlm.nih.gov/pubmed/28443625	Genome-wide meta-analysis of 241,258 adults accounting for smoking behaviour identifies novel loci for obesity traits.
HOXC12	12q13.13	Subcutaneous fat	Waist-to-hip ratio	Waist-to-hip ratio adjusted for BMI in non-smokers	rs10783615	9e-11	28443625	Justice AE	42851	Nat Commun	www.ncbi.nlm.nih.gov/pubmed/28443625	Genome-wide meta-analysis of 241,258 adults accounting for smoking behaviour identifies novel loci for obesity traits.
HOXC12	12q13.13	Subcutaneous fat	Waist-to-hip ratio	Waist-to-hip ratio adjusted for BMI (joint analysis main effects and smoking interaction)	rs10783615	4e-09	28443625	Justice AE	42851	Nat Commun	www.ncbi.nlm.nih.gov/pubmed/28443625	Genome-wide meta-analysis of 241,258 adults accounting for smoking behaviour identifies novel loci for obesity traits.
HOXC12	12q13.13	Subcutaneous fat	Waist-to-hip ratio	Waist-to-hip ratio adjusted for BMI (joint analysis main effects and smoking interaction)	rs10783615	2e-10	28443625	Justice AE	42851	Nat Commun	www.ncbi.nlm.nih.gov/pubmed/28443625	Genome-wide meta-analysis of 241,258 adults accounting for smoking behaviour identifies novel loci for obesity traits.
HOXC13	12q13.13	Subcutaneous fat	Waist-to-hip ratio	Waist-to-hip ratio adjusted for body mass index	rs1443512	1e-14	25673412	Shungin D	42047	Nature	www.ncbi.nlm.nih.gov/pubmed/25673412	New genetic loci link adipose and insulin biology to body fat distribution.
HOXC13	12q13.13	Subcutaneous fat	Waist-to-hip ratio	Waist-to-hip ratio adjusted for body mass index	rs1443512	7e-13	25673412	Shungin D	42047	Nature	www.ncbi.nlm.nih.gov/pubmed/25673412	New genetic loci link adipose and insulin biology to body fat distribution.
HOXC13	12q13.13	Subcutaneous fat	Waist-to-hip ratio	Waist-to-hip ratio adjusted for body mass index	rs1443512	8e-16	25673412	Shungin D	42047	Nature	www.ncbi.nlm.nih.gov/pubmed/25673412	New genetic loci link adipose and insulin biology to body fat distribution.
HOXC13	12q13.13	Subcutaneous fat	Waist-to-hip ratio	Waist-to-hip ratio adjusted for body mass index	rs1443512	1e-13	25673412	Shungin D	42047	Nature	www.ncbi.nlm.nih.gov/pubmed/25673412	New genetic loci link adipose and insulin biology to body fat distribution.
HOXC13	12q13.13	Subcutaneous fat	Waist-to-hip ratio	Waist-hip ratio	rs1443512	6e-17	20935629	Heid IM	40461	Nat Genet	www.ncbi.nlm.nih.gov/pubmed/20935629	Meta-analysis identifies 13 new loci associated with waist-hip ratio and reveals sexual dimorphism in the genetic basis of fat distribution.
HOXC13	12q13.13	Subcutaneous fat	Waist-to-hip ratio	Waist-to-hip ratio adjusted for BMI (joint analysis for main effect and physical activity interaction)	rs1443512	5e-12	28448500	Graff M	42852	PLoS Genet	www.ncbi.nlm.nih.gov/pubmed/28448500	Genome-wide physical activity interactions in adiposity - A meta-analysis of 200,452 adults.
HOXC13	12q13.13	Subcutaneous fat	Waist-to-hip ratio	Waist-to-hip ratio adjusted for BMI (joint analysis for main effect and physical activity interaction)	rs1443512	1e-13	28448500	Graff M	42852	PLoS Genet	www.ncbi.nlm.nih.gov/pubmed/28448500	Genome-wide physical activity interactions in adiposity - A meta-analysis of 200,452 adults.
HOXC13	12q13.13	Subcutaneous fat	Waist-to-hip ratio	Waist-to-hip ratio adjusted for BMI (joint analysis for main effect and physical activity interaction)	rs1443512	1e-13	28448500	Graff M	42852	PLoS Genet	www.ncbi.nlm.nih.gov/pubmed/28448500	Genome-wide physical activity interactions in adiposity - A meta-analysis of 200,452 adults.
HOXC13	12q13.13	Subcutaneous fat	Waist-to-hip ratio	Waist-to-hip ratio adjusted for BMI (joint analysis for main effect and physical activity interaction)	rs1443512	5e-12	28448500	Graff M	42852	PLoS Genet	www.ncbi.nlm.nih.gov/pubmed/28448500	Genome-wide physical activity interactions in adiposity - A meta-analysis of 200,452 adults.
HOXC13	12q13.13	Subcutaneous fat	Waist-to-hip ratio	Waist-to-hip ratio adjusted for BMI (adjusted for smoking behaviour)	rs1443512	1e-10	28443625	Justice AE	42851	Nat Commun	www.ncbi.nlm.nih.gov/pubmed/28443625	Genome-wide meta-analysis of 241,258 adults accounting for smoking behaviour identifies novel loci for obesity traits.
HOXC13	12q13.13	Subcutaneous fat	Waist-to-hip ratio	Waist-to-hip ratio adjusted for BMI (adjusted for smoking behaviour)	rs1443512	2e-11	28443625	Justice AE	42851	Nat Commun	www.ncbi.nlm.nih.gov/pubmed/28443625	Genome-wide meta-analysis of 241,258 adults accounting for smoking behaviour identifies novel loci for obesity traits.
HOXC13	12q13.13	Subcutaneous fat	Waist-to-hip ratio	Waist-to-hip ratio adjusted for BMI in non-smokers	rs1443512	3e-07	28443625	Justice AE	42851	Nat Commun	www.ncbi.nlm.nih.gov/pubmed/28443625	Genome-wide meta-analysis of 241,258 adults accounting for smoking behaviour identifies novel loci for obesity traits.
HOXC13	12q13.13	Subcutaneous fat	Waist-to-hip ratio	Waist-to-hip ratio adjusted for BMI in non-smokers	rs1443512	5e-07	28443625	Justice AE	42851	Nat Commun	www.ncbi.nlm.nih.gov/pubmed/28443625	Genome-wide meta-analysis of 241,258 adults accounting for smoking behaviour identifies novel loci for obesity traits.
HOXC13	12q13.13	Subcutaneous fat	Waist-to-hip ratio	Waist-to-hip ratio adjusted for BMI (joint analysis main effects and smoking interaction)	rs1443512	5e-07	28443625	Justice AE	42851	Nat Commun	www.ncbi.nlm.nih.gov/pubmed/28443625	Genome-wide meta-analysis of 241,258 adults accounting for smoking behaviour identifies novel loci for obesity traits.
HOXC13	12q13.13	Subcutaneous fat	Waist-to-hip ratio	Waist-to-hip ratio adjusted for BMI (joint analysis main effects and smoking interaction)	rs1443512	5e-07	28443625	Justice AE	42851	Nat Commun	www.ncbi.nlm.nih.gov/pubmed/28443625	Genome-wide meta-analysis of 241,258 adults accounting for smoking behaviour identifies novel loci for obesity traits.
HOXC13	12q13.13	Subcutaneous fat	Waist-to-hip ratio	Waist-to-hip ratio adjusted for body mass index	rs1443512	5e-13	28448500	Graff M	42852	PLoS Genet	www.ncbi.nlm.nih.gov/pubmed/28448500	Genome-wide physical activity interactions in adiposity - A meta-analysis of 200,452 adults.
HOXC13	12q13.13	Subcutaneous fat	Waist-to-hip ratio	Waist-to-hip ratio adjusted for body mass index	rs1443512	1e-13	28448500	Graff M	42852	PLoS Genet	www.ncbi.nlm.nih.gov/pubmed/28448500	Genome-wide physical activity interactions in adiposity - A meta-analysis of 200,452 adults.
HOXC13	12q13.13	Subcutaneous fat	Waist-to-hip ratio	Waist-to-hip ratio adjusted for body mass index	rs1443512	4e-13	28448500	Graff M	42852	PLoS Genet	www.ncbi.nlm.nih.gov/pubmed/28448500	Genome-wide physical activity interactions in adiposity - A meta-analysis of 200,452 adults.
HOXC13	12q13.13	Subcutaneous fat	Waist-to-hip ratio	Waist-to-hip ratio adjusted for BMI in active individuals	rs1443512	3e-12	28448500	Graff M	42852	PLoS Genet	www.ncbi.nlm.nih.gov/pubmed/28448500	Genome-wide physical activity interactions in adiposity - A meta-analysis of 200,452 adults.
HOXC13	12q13.13	Subcutaneous fat	Waist-to-hip ratio	Waist-to-hip ratio adjusted for BMI in active individuals	rs1443512	6e-14	28448500	Graff M	42852	PLoS Genet	www.ncbi.nlm.nih.gov/pubmed/28448500	Genome-wide physical activity interactions in adiposity - A meta-analysis of 200,452 adults.
HOXC13	12q13.13	Subcutaneous fat	Waist-to-hip ratio	Waist-to-hip ratio adjusted for BMI in active individuals	rs1443512	6e-14	28448500	Graff M	42852	PLoS Genet	www.ncbi.nlm.nih.gov/pubmed/28448500	Genome-wide physical activity interactions in adiposity - A meta-analysis of 200,452 adults.
HOXC13	12q13.13	Subcutaneous fat	Waist-to-hip ratio	Waist-to-hip ratio adjusted for BMI in active individuals	rs1443512	3e-12	28448500	Graff M	42852	PLoS Genet	www.ncbi.nlm.nih.gov/pubmed/28448500	Genome-wide physical activity interactions in adiposity - A meta-analysis of 200,452 adults.
HOXC13	12q13.13	Subcutaneous fat	Waist-to-hip ratio	Waist-to-hip ratio adjusted for body mass index	rs1443512	3e-13	28448500	Graff M	42852	PLoS Genet	www.ncbi.nlm.nih.gov/pubmed/28448500	Genome-wide physical activity interactions in adiposity - A meta-analysis of 200,452 adults.
HOXC13	12q13.13	Subcutaneous fat	Waist-to-hip ratio	Waist-hip ratio	rs1443512	3e-11	25673412	Shungin D	42047	Nature	www.ncbi.nlm.nih.gov/pubmed/25673412	New genetic loci link adipose and insulin biology to body fat distribution.
HOXC13	12q13.13	Subcutaneous fat	Waist-to-hip ratio	Waist-hip ratio	rs1443512	2e-13	25673412	Shungin D	42047	Nature	www.ncbi.nlm.nih.gov/pubmed/25673412	New genetic loci link adipose and insulin biology to body fat distribution.
IL22	12q15	Omental fat	Inflammation	Inflammatory bowel disease	rs7134599	9e-32	23128233	Jostins L	41214	Nature	www.ncbi.nlm.nih.gov/pubmed/23128233	Host-microbe interactions have shaped the genetic architecture of inflammatory bowel disease.
TBX5	12q24.21	Subcutaneous fat	Adiposity	Obesity-related traits	rs10744816	6e-07	23251661	Comuzzie AG	41247	PLoS One	www.ncbi.nlm.nih.gov/pubmed/23251661	Novel genetic loci identified for the pathophysiology of childhood obesity in the Hispanic population.
TBX5	12q24.21	Subcutaneous fat	Visceral fat	Visceral fat	rs7294372	3e-06	22589738	Fox CS	41039	PLoS Genet	www.ncbi.nlm.nih.gov/pubmed/22589738	Genome-wide association for abdominal subcutaneous and visceral adipose reveals a novel locus for visceral fat in women.
FAM101A	12q24.31	Omental fat	Adiposity	Body mass index	rs10773049	6e-06	25673413	Locke AE	42047	Nature	www.ncbi.nlm.nih.gov/pubmed/25673413	Genetic studies of body mass index yield new insights for obesity biology.
FAM101A	12q24.31	Omental fat	Adiposity	Body mass index	rs10773049	3e-06	25673413	Locke AE	42047	Nature	www.ncbi.nlm.nih.gov/pubmed/25673413	Genetic studies of body mass index yield new insights for obesity biology.
FAM101A	12q24.31	Omental fat	Blood Lipids	HDL cholesterol	rs4765127	3e-10	20686565	Teslovich TM	40395	Nature	www.ncbi.nlm.nih.gov/pubmed/20686565	Biological, clinical and population relevance of 95 loci for blood lipids.
FAM101A	12q24.31	Omental fat	Blood Lipids	Triglycerides	rs4765127	1e-08	20686565	Teslovich TM	40395	Nature	www.ncbi.nlm.nih.gov/pubmed/20686565	Biological, clinical and population relevance of 95 loci for blood lipids.
FAM101A	12q24.31	Omental fat	Blood Lipids	HDL cholesterol	rs4765127	8e-10	24097068	Willer CJ	41553	Nat Genet	www.ncbi.nlm.nih.gov/pubmed/24097068	Discovery and refinement of loci associated with lipid levels.
FAM101A	12q24.31	Omental fat	Blood Lipids	Triglycerides	rs4765127	2e-08	24097068	Willer CJ	41553	Nat Genet	www.ncbi.nlm.nih.gov/pubmed/24097068	Discovery and refinement of loci associated with lipid levels.
FAM101A	12q24.31	Omental fat	Blood Lipids	Triglyceride levels	rs11057408	2e-11	28334899	Spracklen CN	42787	Hum Mol Genet	www.ncbi.nlm.nih.gov/pubmed/28334899	Association analyses of East Asian individuals and trans-ancestry analyses with European individuals reveal new loci associated with cholesterol and triglyceride levels.
FAM101A	12q24.31	Omental fat	Hip circumferences	Hip circumference adjusted for BMI	rs1809889	2e-08	25673412	Shungin D	42047	Nature	www.ncbi.nlm.nih.gov/pubmed/25673412	New genetic loci link adipose and insulin biology to body fat distribution.
FAM101A	12q24.31	Omental fat	Visceral fat	Visceral adipose tissue adjusted for BMI	rs1048497	9e-06	22589738	Fox CS	41039	PLoS Genet	www.ncbi.nlm.nih.gov/pubmed/22589738	Genome-wide association for abdominal subcutaneous and visceral adipose reveals a novel locus for visceral fat in women.
FAM101A	12q24.31	Omental fat	Visceral fat	Visceral adipose tissue/subcutaneous adipose tissue ratio	rs1048497	7e-06	22589738	Fox CS	41039	PLoS Genet	www.ncbi.nlm.nih.gov/pubmed/22589738	Genome-wide association for abdominal subcutaneous and visceral adipose reveals a novel locus for visceral fat in women.
FAM101A	12q24.31	Omental fat	Waist-to-hip ratio	Waist-to-hip ratio adjusted for body mass index	rs863750	7e-15	25673412	Shungin D	42047	Nature	www.ncbi.nlm.nih.gov/pubmed/25673412	New genetic loci link adipose and insulin biology to body fat distribution.
FAM101A	12q24.31	Omental fat	Waist-to-hip ratio	Waist-to-hip ratio adjusted for body mass index	rs863750	7e-14	25673412	Shungin D	42047	Nature	www.ncbi.nlm.nih.gov/pubmed/25673412	New genetic loci link adipose and insulin biology to body fat distribution.
FAM101A	12q24.31	Omental fat	Waist-to-hip ratio	Waist-to-hip ratio adjusted for body mass index	rs863750	6e-14	25673412	Shungin D	42047	Nature	www.ncbi.nlm.nih.gov/pubmed/25673412	New genetic loci link adipose and insulin biology to body fat distribution.
FAM101A	12q24.31	Omental fat	Waist-to-hip ratio	Waist-to-hip ratio adjusted for body mass index	rs863750	2e-13	25673412	Shungin D	42047	Nature	www.ncbi.nlm.nih.gov/pubmed/25673412	New genetic loci link adipose and insulin biology to body fat distribution.
FAM101A	12q24.31	Omental fat	Waist-to-hip ratio	Waist-to-hip ratio adjusted for BMI (adjusted for smoking behaviour)	rs863750	3e-08	28443625	Justice AE	42851	Nat Commun	www.ncbi.nlm.nih.gov/pubmed/28443625	Genome-wide meta-analysis of 241,258 adults accounting for smoking behaviour identifies novel loci for obesity traits.
FAM101A	12q24.31	Omental fat	Waist-to-hip ratio	Waist-to-hip ratio adjusted for BMI (adjusted for smoking behaviour)	rs863750	3e-09	28443625	Justice AE	42851	Nat Commun	www.ncbi.nlm.nih.gov/pubmed/28443625	Genome-wide meta-analysis of 241,258 adults accounting for smoking behaviour identifies novel loci for obesity traits.
FAM101A	12q24.31	Omental fat	Waist-to-hip ratio	Waist-hip ratio	rs863750	2e-06	25673412	Shungin D	42047	Nature	www.ncbi.nlm.nih.gov/pubmed/25673412	New genetic loci link adipose and insulin biology to body fat distribution.
FAM101A	12q24.31	Omental fat	Waist-to-hip ratio	Waist-hip ratio	rs863750	1e-09	25673412	Shungin D	42047	Nature	www.ncbi.nlm.nih.gov/pubmed/25673412	New genetic loci link adipose and insulin biology to body fat distribution.
GALNT9	12q24.33	Omental fat	Adiposity	Body mass index	rs11247009	4e-06	25673413	Locke AE	42047	Nature	www.ncbi.nlm.nih.gov/pubmed/25673413	Genetic studies of body mass index yield new insights for obesity biology.
GALNT9	12q24.33	Omental fat	Adiposity	Body mass index	rs11247009	3e-06	25673413	Locke AE	42047	Nature	www.ncbi.nlm.nih.gov/pubmed/25673413	Genetic studies of body mass index yield new insights for obesity biology.
GALNT9	12q24.33	Omental fat	Adiposity	Body mass index	rs11247009	3e-06	25673413	Locke AE	42047	Nature	www.ncbi.nlm.nih.gov/pubmed/25673413	Genetic studies of body mass index yield new insights for obesity biology.
HS6ST3	13q32.1	Subcutaneous fat	Adiposity	Obesity	rs7989336	1e-08	23563607	Berndt SI	41371	Nat Genet	www.ncbi.nlm.nih.gov/pubmed/23563607	Genome-wide meta-analysis identifies 11 new loci for anthropometric traits and provides insights into genetic architecture.
HS6ST3	13q32.1	Subcutaneous fat	Adiposity	Body mass index	rs9634489	2e-06	25673413	Locke AE	42047	Nature	www.ncbi.nlm.nih.gov/pubmed/25673413	Genetic studies of body mass index yield new insights for obesity biology.
HS6ST3	13q32.1	Subcutaneous fat	Adiposity	Body mass index	rs9634489	4e-07	25673413	Locke AE	42047	Nature	www.ncbi.nlm.nih.gov/pubmed/25673413	Genetic studies of body mass index yield new insights for obesity biology.
HS6ST3	13q32.1	Subcutaneous fat	Adiposity	Body mass index	rs9634489	1e-06	25673413	Locke AE	42047	Nature	www.ncbi.nlm.nih.gov/pubmed/25673413	Genetic studies of body mass index yield new insights for obesity biology.
HS6ST3	13q32.1	Subcutaneous fat	Adiposity	Body mass index	rs1927790	3e-08	28892062	Akiyama M	42989	Nat Genet	www.ncbi.nlm.nih.gov/pubmed/28892062	Genome-wide association study identifies 112 new loci for body mass index in the Japanese population.
KCNH5	14q23.2	Omental fat	Adiposity	Body mass index	rs10136789	5e-07	24348519	Namjou B	41611	Front Genet	www.ncbi.nlm.nih.gov/pubmed/24348519	EMR-linked GWAS study: investigation of variation landscape of loci for body mass index in children.
KCNH5	14q23.2	Omental fat	Hip circumferences	Subcutaneous adipose tissue	rs869834	2e-06	22589738	Fox CS	41039	PLoS Genet	www.ncbi.nlm.nih.gov/pubmed/22589738	Genome-wide association for abdominal subcutaneous and visceral adipose reveals a novel locus for visceral fat in women.
ISM2	14q24.3	Omental fat	Inflammation	Sum neutrophil eosinophil counts	rs11625487	2e-12	27863252	Astle WJ	42691	Cell	www.ncbi.nlm.nih.gov/pubmed/27863252	The Allelic Landscape of Human Blood Cell Trait Variation and Links to Common Complex Disease.
ISM2	14q24.3	Omental fat	Inflammation	Neutrophil percentage of white cells	rs11625487	5e-09	27863252	Astle WJ	42691	Cell	www.ncbi.nlm.nih.gov/pubmed/27863252	The Allelic Landscape of Human Blood Cell Trait Variation and Links to Common Complex Disease.
ISM2	14q24.3	Omental fat	Inflammation	Neutrophil count	rs11625487	3e-12	27863252	Astle WJ	42691	Cell	www.ncbi.nlm.nih.gov/pubmed/27863252	The Allelic Landscape of Human Blood Cell Trait Variation and Links to Common Complex Disease.
CHAC1	15q15.1	Omental fat	Visceral fat	Visceral adipose tissue/subcutaneous adipose tissue ratio	rs8036080	3e-06	22589738	Fox CS	41039	PLoS Genet	www.ncbi.nlm.nih.gov/pubmed/22589738	Genome-wide association for abdominal subcutaneous and visceral adipose reveals a novel locus for visceral fat in women.
HP	16q22.2	Omental fat	Blood Lipids	Cholesterol, total	rs11648003	3e-23	25961943	Surakka I	42135	Nat Genet	www.ncbi.nlm.nih.gov/pubmed/25961943	The impact of low-frequency and rare variants on lipid levels.
HP	16q22.2	Omental fat	Blood Lipids	LDL cholesterol	rs11648003	2e-20	25961943	Surakka I	42135	Nat Genet	www.ncbi.nlm.nih.gov/pubmed/25961943	The impact of low-frequency and rare variants on lipid levels.
HP	16q22.2	Omental fat	Blood Lipids	LDL cholesterol	rs2000999	2e-22	20686565	Teslovich TM	40395	Nature	www.ncbi.nlm.nih.gov/pubmed/20686565	Biological, clinical and population relevance of 95 loci for blood lipids.
HP	16q22.2	Omental fat	Blood Lipids	Cholesterol, total	rs2000999	3e-24	20686565	Teslovich TM	40395	Nature	www.ncbi.nlm.nih.gov/pubmed/20686565	Biological, clinical and population relevance of 95 loci for blood lipids.
ALOX15	17p13.2	Omental fat	Inflammation	Sum eosinophil basophil counts	rs34210653	2e-39	27863252	Astle WJ	42691	Cell	www.ncbi.nlm.nih.gov/pubmed/27863252	The Allelic Landscape of Human Blood Cell Trait Variation and Links to Common Complex Disease.
ALOX15	17p13.2	Omental fat	Inflammation	Sum eosinophil basophil counts	rs113604586	4e-09	27863252	Astle WJ	42691	Cell	www.ncbi.nlm.nih.gov/pubmed/27863252	The Allelic Landscape of Human Blood Cell Trait Variation and Links to Common Complex Disease.
ALOX15	17p13.2	Omental fat	Inflammation	Eosinophil percentage of granulocytes	rs34210653	3e-36	27863252	Astle WJ	42691	Cell	www.ncbi.nlm.nih.gov/pubmed/27863252	The Allelic Landscape of Human Blood Cell Trait Variation and Links to Common Complex Disease.
ALOX15	17p13.2	Omental fat	Inflammation	Eosinophil percentage of white cells	rs34210653	6e-40	27863252	Astle WJ	42691	Cell	www.ncbi.nlm.nih.gov/pubmed/27863252	The Allelic Landscape of Human Blood Cell Trait Variation and Links to Common Complex Disease.
ALOX15	17p13.2	Omental fat	Inflammation	Eosinophil counts	rs34210653	2e-42	27863252	Astle WJ	42691	Cell	www.ncbi.nlm.nih.gov/pubmed/27863252	The Allelic Landscape of Human Blood Cell Trait Variation and Links to Common Complex Disease.
ALOX15	17p13.2	Omental fat	Inflammation	Eosinophil counts	rs113604586	2e-10	27863252	Astle WJ	42691	Cell	www.ncbi.nlm.nih.gov/pubmed/27863252	The Allelic Landscape of Human Blood Cell Trait Variation and Links to Common Complex Disease.
ALOX15	17p13.2	Omental fat	Inflammation	Neutrophil percentage of granulocytes	rs34210653	3e-32	27863252	Astle WJ	42691	Cell	www.ncbi.nlm.nih.gov/pubmed/27863252	The Allelic Landscape of Human Blood Cell Trait Variation and Links to Common Complex Disease.
RP11-141J13.5	17p13.2	Omental fat	Inflammation	Sum eosinophil basophil counts	rs149206763	1e-13	27863252	Astle WJ	42691	Cell	www.ncbi.nlm.nih.gov/pubmed/27863252	The Allelic Landscape of Human Blood Cell Trait Variation and Links to Common Complex Disease.
RP11-141J13.5	17p13.2	Omental fat	Inflammation	Eosinophil percentage of granulocytes	rs149206763	9e-20	27863252	Astle WJ	42691	Cell	www.ncbi.nlm.nih.gov/pubmed/27863252	The Allelic Landscape of Human Blood Cell Trait Variation and Links to Common Complex Disease.
RP11-141J13.5	17p13.2	Omental fat	Inflammation	Eosinophil percentage of white cells	rs149206763	1e-20	27863252	Astle WJ	42691	Cell	www.ncbi.nlm.nih.gov/pubmed/27863252	The Allelic Landscape of Human Blood Cell Trait Variation and Links to Common Complex Disease.
RP11-141J13.5	17p13.2	Omental fat	Inflammation	Eosinophil counts	rs149206763	1e-15	27863252	Astle WJ	42691	Cell	www.ncbi.nlm.nih.gov/pubmed/27863252	The Allelic Landscape of Human Blood Cell Trait Variation and Links to Common Complex Disease.
RP11-141J13.5	17p13.2	Omental fat	Inflammation	Neutrophil percentage of granulocytes	rs149206763	4e-17	27863252	Astle WJ	42691	Cell	www.ncbi.nlm.nih.gov/pubmed/27863252	The Allelic Landscape of Human Blood Cell Trait Variation and Links to Common Complex Disease.
CCL11	17q12	Omental fat	Inflammation	Inflammatory bowel disease	rs3091316	1e-26	23128233	Jostins L	41214	Nature	www.ncbi.nlm.nih.gov/pubmed/23128233	Host-microbe interactions have shaped the genetic architecture of inflammatory bowel disease.
CCL11	17q12	Omental fat	Inflammation	Crohn's disease	rs3091316	4e-08	22412388	Kenny EE	40976	PLoS Genet	www.ncbi.nlm.nih.gov/pubmed/22412388	A genome-wide scan of Ashkenazi Jewish Crohn's disease suggests novel susceptibility loci.
CCL11	17q12	Omental fat	Inflammation	Inflammatory bowel disease	rs3091316	1e-12	28067908	de Lange KM	42744	Nat Genet	www.ncbi.nlm.nih.gov/pubmed/28067908	Genome-wide association study implicates immune activation of multiple integrin genes in inflammatory bowel disease.
CCL11	17q12	Omental fat	Inflammation	Crohn's disease	rs3091316	2e-17	28067908	de Lange KM	42744	Nat Genet	www.ncbi.nlm.nih.gov/pubmed/28067908	Genome-wide association study implicates immune activation of multiple integrin genes in inflammatory bowel disease.
GRB7	17q12	Omental fat	Inflammation	Inflammatory bowel disease	rs12946510	4e-38	23128233	Jostins L	41214	Nature	www.ncbi.nlm.nih.gov/pubmed/23128233	Host-microbe interactions have shaped the genetic architecture of inflammatory bowel disease.
GRB7	17q12	Omental fat	Inflammation	Crohn's disease	rs12946510	2e-24	26192919	Liu JZ	42205	Nat Genet	www.ncbi.nlm.nih.gov/pubmed/26192919	Association analyses identify 38 susceptibility loci for inflammatory bowel disease and highlight shared genetic risk across populations.
GRB7	17q12	Omental fat	Inflammation	Inflammatory bowel disease	rs12946510	2e-39	26192919	Liu JZ	42205	Nat Genet	www.ncbi.nlm.nih.gov/pubmed/26192919	Association analyses identify 38 susceptibility loci for inflammatory bowel disease and highlight shared genetic risk across populations.
GRB7	17q12	Omental fat	Inflammation	Crohn's disease	rs12946510	1e-16	28067908	de Lange KM	42744	Nat Genet	www.ncbi.nlm.nih.gov/pubmed/28067908	Genome-wide association study implicates immune activation of multiple integrin genes in inflammatory bowel disease.
GRB7	17q12	Omental fat	Inflammation	Inflammatory bowel disease	rs12946510	2e-26	28067908	de Lange KM	42744	Nat Genet	www.ncbi.nlm.nih.gov/pubmed/28067908	Genome-wide association study implicates immune activation of multiple integrin genes in inflammatory bowel disease.
HOXB-AS3	17q21.32	Omental fat	Adiposity	Childhood body mass index	rs11079830	2e-06	26604143	Felix JF	42332	Hum Mol Genet	www.ncbi.nlm.nih.gov/pubmed/26604143	Genome-wide association analysis identifies three new susceptibility loci for childhood body mass index.
HOXB-AS3	17q21.32	Omental fat	Adiposity	Obesity	rs9299	4e-09	22484627	Bradfield JP	41007	Nat Genet	www.ncbi.nlm.nih.gov/pubmed/22484627	A genome-wide association meta-analysis identifies new childhood obesity loci.
DSC3	18q12.1	Omental fat	Adiposity	Obesity-related traits	rs6508673	3e-06	23251661	Comuzzie AG	41247	PLoS One	www.ncbi.nlm.nih.gov/pubmed/23251661	Novel genetic loci identified for the pathophysiology of childhood obesity in the Hispanic population.
SYT4	18q12.3	Omental fat	Adiposity	Body mass index	rs555267	1e-06	25673413	Locke AE	42047	Nature	www.ncbi.nlm.nih.gov/pubmed/25673413	Genetic studies of body mass index yield new insights for obesity biology.
SYT4	18q12.3	Omental fat	Adiposity	Body mass index	rs555267	8e-07	25673413	Locke AE	42047	Nature	www.ncbi.nlm.nih.gov/pubmed/25673413	Genetic studies of body mass index yield new insights for obesity biology.
SYT4	18q12.3	Omental fat	Adiposity	Body mass index	rs1518170	7e-09	28892062	Akiyama M	42989	Nat Genet	www.ncbi.nlm.nih.gov/pubmed/28892062	Genome-wide association study identifies 112 new loci for body mass index in the Japanese population.
SYT4	18q12.3	Omental fat	Adiposity	Body mass index	rs1518142	1e-09	28892062	Akiyama M	42989	Nat Genet	www.ncbi.nlm.nih.gov/pubmed/28892062	Genome-wide association study identifies 112 new loci for body mass index in the Japanese population.
CLEC4M	19p13.2	Omental fat	Inflammation	Monocyte count	rs571497	2e-10	27863252	Astle WJ	42691	Cell	www.ncbi.nlm.nih.gov/pubmed/27863252	The Allelic Landscape of Human Blood Cell Trait Variation and Links to Common Complex Disease.
TNFSF14	19p13.3	Omental fat	Inflammation	Monocyte percentage of white cells	rs1077667	5e-11	27863252	Astle WJ	42691	Cell	www.ncbi.nlm.nih.gov/pubmed/27863252	The Allelic Landscape of Human Blood Cell Trait Variation and Links to Common Complex Disease.
TNFSF14	19p13.3	Omental fat	Inflammation	Monocyte count	rs413141	5e-16	27863252	Astle WJ	42691	Cell	www.ncbi.nlm.nih.gov/pubmed/27863252	The Allelic Landscape of Human Blood Cell Trait Variation and Links to Common Complex Disease.
HAS1	19q13.41	Omental fat	Blood Lipids	HDL cholesterol	rs17695224-A	2e-13	24097068	Willer CJ	41553	Nat Genet	www.ncbi.nlm.nih.gov/pubmed/24097068	Discovery and refinement of loci associated with lipid levels.
HAS1	19q13.41	Omental fat	Blood Lipids	HDL cholesterol levels	rs17695224-A	7e-16	28334899	Spracklen CN	42787	Hum Mol Genet	www.ncbi.nlm.nih.gov/pubmed/28334899	Association analyses of East Asian individuals and trans-ancestry analyses with European individuals reveal new loci associated with cholesterol and triglyceride levels.
CST2	20p11.21	Omental fat	Adiposity	Body mass index (change over time) in cancer or chronic obstructive pulmonary disease	rs11698834	9e-06	28044437	McDonald MN	42737	J Cachexia Sarcopenia Muscle	www.ncbi.nlm.nih.gov/pubmed/28044437	Body mass index change in gastrointestinal cancer and chronic obstructive pulmonary disease is associated with Dedicator of Cytokinesis 1.
CBLN4	20q13.2	Omental fat	Adiposity	Body mass index	rs2247627	3e-08	28892062	Akiyama M	42989	Nat Genet	www.ncbi.nlm.nih.gov/pubmed/28892062	Genome-wide association study identifies 112 new loci for body mass index in the Japanese population.
CBLN4	20q13.2	Omental fat	Adiposity	Body mass index	rs2243930	1e-09	28892062	Akiyama M	42989	Nat Genet	www.ncbi.nlm.nih.gov/pubmed/28892062	Genome-wide association study identifies 112 new loci for body mass index in the Japanese population.
LIF	22q12.2	Omental fat	Inflammation	Inflammatory bowel disease	rs2412970-G	3e-14	23128233	Jostins L	41214	Nature	www.ncbi.nlm.nih.gov/pubmed/23128233	Host-microbe interactions have shaped the genetic architecture of inflammatory bowel disease.

## Sheet: List of categories
List of seven categories of GWAS phenotypes
Category	GWAS related traits	Numbers
Adiposity	Obesity	2
Adiposity	Obesity-related traits	12
Adiposity	Body mass index	29
Adiposity	BMI in non-smokers	2
Adiposity	Body mass index (dietary energy interaction)	1
Adiposity	Body mass index (joint analysis main effects and physical activity interaction)	2
Adiposity	Body mass index (recreational physical activity interaction)	1
Adiposity	Body mass index in physically active individuals	1
Adiposity	Body mass index in physically inactive individuals	1
Adiposity	Body mass index (change over time) in cancer or chronic obstructive pulmonary disease	1
Adiposity	BMI (adjusted for smoking behaviour)	2
Adiposity	Childhood body mass index	1
Hip circumferences	Hip circumference	3
Hip circumferences	Subcutaneous adipose tissue	1
Hip circumferences	Hip circumference adjusted for BMI	4
Visceral fat	Visceral adipose tissue adjusted for BMI	1
Visceral fat	Visceral adipose tissue/subcutaneous adipose tissue ratio	3
Visceral fat	Visceral fat	2
Waist circumferences	Waist circumference	2
Waist circumferences	Waist circumference adjusted for BMI (adjusted for smoking behaviour)	5
Waist circumferences	Waist circumference adjusted for BMI (joint analysis main effects and physical activity interaction)	12
Waist circumferences	Waist circumference adjusted for BMI (joint analysis main effects and smoking interaction)	5
Waist circumferences	Waist circumference adjusted for BMI in active individuals	11
Waist circumferences	Waist circumference adjusted for BMI in non-smokers	4
Waist circumferences	Waist circumference adjusted for body mass index	19
Waist-to-hip ratio	Waist-hip ratio	8
Waist-to-hip ratio	Waist-to-hip ratio adjusted for BMI in active individuals	11
Waist-to-hip ratio	Waist-to-hip ratio adjusted for BMI (adjusted for smoking behaviour)	13
Waist-to-hip ratio	Waist-to-hip ratio adjusted for BMI (joint analysis for main effect and physical activity interaction)	10
Waist-to-hip ratio	Waist-to-hip ratio adjusted for BMI (joint analysis main effects and smoking interaction)	7
Waist-to-hip ratio	Waist-to-hip ratio adjusted for BMI in non-smokers	7
Waist-to-hip ratio	Waist-to-hip ratio adjusted for body mass index	38
Waist-to-hip ratio	Waist-to-hip circumference ratio (recreational physical activity interaction)	1
Waist-to-hip ratio	Waist-to-hip ratio adjusted for BMI in inactive individuals	1
Blood Lipids	HDL cholesterol	4
Blood Lipids	Cholesterol, total	3
Blood Lipids	Triglycerides	3
Blood Lipids	LDL cholesterol	2
Blood Lipids	HDL cholesterol levels	1
Blood Lipids	Trans fatty acid levels	7
Blood Lipids	Total cholesterol levels	1
Blood Lipids	Vaccenic acid (18:1n-7) levels	2
Blood Lipids	Plasma omega-3 polyunsaturated fatty acid level (eicosapentaenoic acid)	1
Blood Lipids	Plasma omega-3 polyunsaturated fatty acid levels (alphalinolenic acid)	3
Blood Lipids	Plasma omega-3 polyunsaturated fatty acid levels (docosapentaenoic acid)	1
Blood Lipids	Plasma omega-6 polyunsaturated fatty acid levels (arachidonic acid)	3
Blood Lipids	Plasma omega-6 polyunsaturated fatty acid levels (dihomo-gamma-linolenic acid)	2
Blood Lipids	Plasma omega-6 polyunsaturated fatty acid levels (gamma-linolenic acid)	1
Blood Lipids	Glycerophospholipid levels	2
Blood Lipids	Gondoic acid (20:1n-9) levels	1
Blood Lipids	LDL cholesterol levels	2
Blood Lipids	Triglyceride levels	1
Inflammation	Inflammatory bowel disease	23
Inflammation	Crohn's disease	19
Inflammation	Sum eosinophil basophil counts	4
Inflammation	Eosinophil counts	4
Inflammation	Eosinophil percentage of granulocytes	4
Inflammation	Eosinophil percentage of white cells	3
Inflammation	Neutrophil percentage of granulocytes	4
Inflammation	Sum neutrophil eosinophil counts	3
Inflammation	Neutrophil count	3
Inflammation	Neutrophil percentage of white cells	2
Inflammation	Monocyte count	4
Inflammation	Monocyte percentage of white cells	4
Inflammation	Sum basophil neutrophil counts	2
Inflammation	Basophil percentage of granulocytes	1
