# Supplementary material for: Integrative Analysis Revealing Human Adipose-Specific Genes and Consolidating Obesity Loci
Source: Sci Rep. 2019 Feb 28;9:3087. doi: 10.1038/s41598-019-39582-8 (PMC6395763; doi:10.1038/s41598-019-39582-8)
Supplement: Supplementary file 6 — Supplementary Table 5 [file 41598_2019_39582_MOESM6_ESM.xlsx]

## Sheet: Subcutaneous
KEGG Enrichment of upregulated DEGs in subcutaneous adipose tissue
ID	Description	GeneRatio	BgRatio	pvalue	p.adjust	qvalue	geneID	Count
hsa04080	Neuroactive ligand-receptor interaction	5/11	277/7431	2.66693e-05	0.000426709	0.000196511	GABRA4/NPY2R/RXFP2/GABRP/OPRK1	5
hsa05033	Nicotine addiction	2/11	40/7431	0.00150701	0.0120561	0.00555216	GABRA4/GABRP	2
hsa04727	GABAergic synapse	2/11	88/7431	0.00711464	0.0253406	0.01167	GABRA4/GABRP	2
hsa05032	Morphine addiction	2/11	91/7431	0.00759246	0.0253406	0.01167	GABRA4/GABRP	2
hsa04657	Tissue remodeling under IL-17 signaling pathway	2/11	93/7431	0.00791895	0.0253406	0.01167	MMP3/MMP13	2
hsa04926	Relaxin signaling pathway	2/11	130/7431	0.0150643	0.0401716	0.0185001	RXFP2/MMP13	2
hsa04723	Retrograde endocannabinoid signaling	2/11	148/7431	0.0192612	0.0440256	0.0202749	GABRA4/GABRP	2

## Sheet: Omental
KEGG Enrichment of upregulated DEGs in omental adipose tissue
ID	Description	GeneRatio	BgRatio	pvalue	p.adjust	qvalue	Gene symbol	Count
hsa04657	IL-17 signaling pathway (Chemokines, cytokines, and inflammatory genes)	10/79	93/7431	4.08566e-08	3.88063e-06	3.22791e-06	CXCL6/CCL11/IL1B/CXCL1/CCL20/FOSB/CXCL8/MAPK15/CXCL5/IL6	10
hsa04060	Cytokine-cytokine receptor interaction	16/79	294/7431	5.42746e-08	3.88063e-06	3.22791e-06	CXCL6/IL20/CCL11/IL1A/IL1B/CXCL1/IL11/IL19/LIF/CCL20/CXCL8/CXCL5/TNFSF14/IL22/IL2/IL6	16
hsa05323	Rheumatoid arthritis	9/79	90/7431	3.84248e-07	1.83158e-05	1.52351e-05	CXCL6/IL1A/IL1B/CXCL1/IL11/CCL20/CXCL8/CXCL5/IL6	9
hsa05133	Pertussis	8/79	76/7431	1.19795e-06	4.28269e-05	0.000035BDKRB1393163017	CXCL6/IL1A/IL1B/C4BPA/CXCL8/CXCL5/C4B/IL6	8
hsa05321	Inflammatory bowel disease (IBD)	5/79	65/7431	0.000599769	0.0171534	0.0142682	IL1A/IL1B/IL22/IL2/IL6	5
hsa05332	Graft-versus-host disease	4/79	41/7431	0.000888962	0.0211869	0.017BDKRB12900097704	IL1A/IL1B/IL2/IL6	4
hsa04668	TNF signaling pathway	6/79	110/7431	0.00106144	0.0216837	0.0180365	IL1B/CXCL1/LIF/CCL20/CXCL5/IL6	6
hsa04610	Complement and coagulation cascades	5/79	79/7431	0.00145779	0.0253759	0.0211077	SERPINB2/C4BPA/VTN/BDKRB1/C4B	5
hsa04630	JAK-STAT signaling pathway	7/79	162/7431	0.00159709	0.0253759	0.0211077	IL20/IL11/IL19/LIF/IL22/IL2/IL6	7
hsa05132	Salmonella infection	5/79	86/7431	0.00212632	0.0304064	0.025292	IL1A/IL1B/CXCL1/CXCL8/IL6	5
hsa05134	Legionellosis	4/79	55/7431	0.00267568	0.0347838	0.0289332	IL1B/CXCL1/CXCL8/IL6	4
hsa05146	Amoebiasis	5/79	96/7431	0.00343698	0.0409573	0.0340683	IL1B/CXCL1/SERPINB10/CXCL8/IL6	5
