# Supplementary material for: Integrative Analysis Revealing Human Adipose-Specific Genes and Consolidating Obesity Loci
Source: Sci Rep. 2019 Feb 28;9:3087. doi: 10.1038/s41598-019-39582-8 (PMC6395763; doi:10.1038/s41598-019-39582-8)
Supplement: Supplementary file 7 — Supplementary Table 6 [file 41598_2019_39582_MOESM7_ESM.xlsx]

## Sheet: Sheet1
Expression of Hox genes in subcutaneous adipose and omental adipose tissue
ID	Gene symbol	baseMean	log2FoldChange	lfcSE	stat	pvalue	padj	DEGs
ENSG00000105991.7	HOXA1	54.026	-0.666673	0.0424662	-15.6989	1.53858e-55	2.67342e-54	NO
ENSG00000105996.5	HOXA2	138.238	-0.820876	0.0425459	-19.2939	6.04575e-83	1.91562e-81	YES
ENSG00000105997.18	HOXA3	575.091	-0.389194	0.0379361	-10.2592	1.07611e-24	6.59452e-24	NO
ENSG00000197576.9	HOXA4	378.476	-1.5579	0.0440464	-35.3695	5.02784e-274	1.38422e-271	YES
ENSG00000106004.4	HOXA5	802.426	-1.95962	0.0411632	-47.6061	0	0	YES
ENSG00000106006.6	HOXA6	56.4283	-0.181208	0.0542016	-3.34322	0.000828137	0.00155916	NO
ENSG00000122592.6	HOXA7	98.7951	0.278964	0.0375577	7.42762	1.1057e-13	4.06647e-13	NO
ENSG00000078399.11	HOXA9	248.743	1.92353	0.0817201	23.538	1.66738e-122	1.03805e-120	YES
ENSG00000253293.3	HOXA10	508.839	2.46069	0.0915657	26.8735	4.48497e-159	4.51743e-157	YES
ENSG00000005073.5	HOXA11	180.209	2.47257	0.137953	17.9233	7.75258e-72	1.92478e-70	YES
ENSG00000106031.6	HOXA13	86.247	3.38018	0.13832	24.4374	6.85627e-132	4.82627e-130	YES
ENSG00000120094.6	HOXB1	0.804277	-0.869009	0.197322	-4.40401	1.06268e-05	2.37645e-05	YES
ENSG00000173917.9	HOXB2	1141.74	-0.921055	0.040247	-22.8851	6.54469e-116	3.67998e-114	YES
ENSG00000120093.7	HOXB3	2060.39	-0.850158	0.0473818	-17.9427	5.47185e-72	1.364e-70	YES
ENSG00000182742.5	HOXB4	649.09	-1.43225	0.0390231	-36.7026	6.64012e-295	2.12753e-292	YES
ENSG00000120075.5	HOXB5	217.844	-2.35068	0.0505437	-46.5079	0	0	YES
ENSG00000108511.8	HOXB6	294.604	-1.78444	0.0453207	-39.3737	0	0	YES
ENSG00000260027.3	HOXB7	608.579	-0.882995	0.0350046	-25.2251	2.12331e-140	1.67197e-138	YES
ENSG00000120068.5	HOXB8	225.811	-3.31156	0.0626521	-52.8562	0	0	YES
ENSG00000170689.8	HOXB9	46.3105	-1.16316	0.0809197	-14.3743	7.50597e-47	1.00822e-45	YES
ENSG00000159184.7	HOXB13	25.3145	4.26655	0.146616	29.1002	3.57217e-186	4.91729e-184	YES
ENSG00000198353.6	HOXC4	52.2643	2.9245	0.0645903	45.2776	0	0	YES
ENSG00000172789.3	HOXC5	190.321	1.21395	0.0530879	22.8667	9.96722e-116	5.5875e-114	YES
ENSG00000197757.7	HOXC6	1054.3	2.02155	0.0564739	35.7961	1.26788e-280	3.65298e-278	YES
ENSG00000037965.4	HOXC8	362.829	2.40474	0.0700101	34.3485	1.48225e-258	3.62439e-256	YES
ENSG00000180806.4	HOXC9	492.201	3.18048	0.0603764	52.6775	0	0	YES
ENSG00000180818.4	HOXC10	744.135	5.57268	0.103818	53.6776	0	0	YES
ENSG00000123388.4	HOXC11	109.962	5.68719	0.100283	56.7113	0	0	YES
ENSG00000123407.3	HOXC12	16.3108	5.52305	0.143634	38.4522	0	0	YES
ENSG00000123364.3	HOXC13	40.7787	5.51374	0.154068	35.7876	1.71902e-280	4.87717e-278	YES
ENSG00000128645.11	HOXD1	130.44	0.804589	0.0519699	15.4818	4.60159e-54	7.66237e-53	YES
ENSG00000128652.7	HOXD3	557.627	0.0926399	0.0478883	1.9345	0.053052	0.0783324	NO
ENSG00000170166.5	HOXD4	30.9123	0.328814	0.0507298	6.48168	9.07078e-11	2.85368e-10	NO
ENSG00000175879.7	HOXD8	871.229	0.41945	0.0477411	8.78592	1.55085e-18	7.30738e-18	NO
ENSG00000128709.10	HOXD9	697.252	-0.691261	0.0801279	-8.62697	6.29984e-18	2.88145e-17	NO
ENSG00000128710.5	HOXD10	120.538	-0.506055	0.110467	-4.58104	4.62668e-06	1.06227e-05	NO
ENSG00000128713.11	HOXD11	5.42674	1.12337	0.168497	6.66699	2.61109e-11	8.45425e-11	YES
ENSG00000170178.5	HOXD12	0.328546	0.980037	0.339351	2.88797	0.00387736	0.00675841	YES
ENSG00000128714.5	HOXD13	11.4709	1.60782	0.226657	7.09365	1.30617e-12	4.55152e-12	YES
